# Supplementary material for: DNA methylation dynamics and dysregulation delineated by high-throughput profiling in the mouse
Source: Cell Genom. 2022 Jul 13;2(7):100144. doi: 10.1016/j.xgen.2022.100144 (PMC9306256; doi:10.1016/j.xgen.2022.100144)
Supplement: Table S1. Mouse methylome accession, related to Figure 1 [file mmc2.xlsx]

## Sheet: Sheet1
ENCODE Accession	GEO Accession	Reference	Tissue
NA	GSM1051164	NA	stomach
NA	GSM1051152	NA	colon
NA	GSM1051156	NA	kidney
NA	GSM1051166	NA	uterus
NA	GSM1051150	NA	bone marrow
NA	GSM1051151	NA	cerebellum
NA	GSM1051160	NA	pancreas
NA	GSM1051157	NA	liver
NA	GSM1051155	NA	intestine
NA	GSM1051165	NA	thymus
NA	GSM1051162	NA	skin
NA	GSM1051158	NA	lung
NA	GSM1051163	NA	spleen
NA	GSM1051159	NA	olfactory bulb
NA	GSM1051153	NA	cortex
NA	GSM1051161	NA	placenta
NA	GSM1051154	NA	heart
NA	NA	Lister et al. 2013 Science	FrontCortexNonNeuronFemale6Wk
NA	NA	Sheaffer et al. 2014 Gene Dev	Intestine
NA	NA	Lister et al. 2013 Science	FetalFrontCortex
NA	NA	Lister et al. 2013 Science	FrontCortexNonNeuronFemale12Mo
NA	NA	Lister et al. 2013 Science	FrontCortexNeuronFemale6Wk
NA	NA	Lister et al. 2013 Science	FrontCortexNeuronMale7Wk
NA	NA	Lister et al. 2013 Science	FrontCortexMale1Wk
NA	NA	Lister et al. 2013 Science	FrontCortexNeuronFemale12Mo
NA	NA	Lister et al. 2013 Science	FrontCortexMale10Wk
NA	NA	Lister et al. 2013 Science	FrontCortexGliaS00bPos
NA	NA	Lister et al. 2013 Science	FrontCortexMale22Mo
NA	NA	Lister et al. 2013 Science	FrontCortexNonNeuronMale7Wk
NA	NA	Lister et al. 2013 Science	FrontCortex8WkTet2Mut
NA	NA	Lister et al. 2013 Science	FrontCortexMale4Wk
NA	NA	Lister et al. 2013 Science	FrontCortexMale6Wk
NA	NA	Lister et al. 2013 Science	FrontCortexMale2Wk
NA	NA	Vlachogiannis et al. 2015 Cell Rep.	Prospermatogonia_R1_L1
NA	NA	Lu et al. 2014 Gene Dev	E14-Tet-KO
NA	NA	Whitelaw et al. 2015 GSE58108	E10.5-Embryo-WT
NA	NA	Sheaffer et al. 2014 Gene Dev	IntestineSC
NA	NA	Vlachogiannis et al. 2015 Cell Rep.	Prospermatogonia-Dnmt3LAA
ENCFF989UNH	NA	NA	NA
ENCFF288JXO	NA	NA	NA
ENCFF083XWZ	NA	NA	NA
ENCFF051OZQ	NA	NA	NA
ENCFF078LCR	NA	NA	NA
ENCFF873SBV	NA	NA	NA
ENCFF038IVS	NA	NA	NA
ENCFF444WNU	NA	NA	NA
ENCFF690ADB	NA	NA	NA
ENCFF098QRE	NA	NA	NA
ENCFF222XYK	NA	NA	NA
ENCFF306DKT	NA	NA	NA
ENCFF203TRR	NA	NA	NA
ENCFF555SRI	NA	NA	NA
ENCFF943HMN	NA	NA	NA
ENCFF243ELJ	NA	NA	NA
ENCFF897NOL	NA	NA	NA
ENCFF783ZZK	NA	NA	NA
ENCFF859JHQ	NA	NA	NA
ENCFF925EPJ	NA	NA	NA
ENCFF226ISA	NA	NA	NA
ENCFF054AYU	NA	NA	NA
ENCFF359CFG	NA	NA	NA
ENCFF320XZV	NA	NA	NA
ENCFF937GFF	NA	NA	NA
ENCFF232RQE	NA	NA	NA
ENCFF530SDQ	NA	NA	NA
ENCFF796POX	NA	NA	NA
ENCFF096RYX	NA	NA	NA
ENCFF611XAY	NA	NA	NA
ENCFF433NPI	NA	NA	NA
ENCFF633ZDN	NA	NA	NA
ENCFF176VLZ	NA	NA	NA
ENCFF363NVM	NA	NA	NA
ENCFF994CUN	NA	NA	NA
ENCFF407TGX	NA	NA	NA
ENCFF562RGL	NA	NA	NA
ENCFF644JJD	NA	NA	NA
ENCFF770AUO	NA	NA	NA
ENCFF303GFV	NA	NA	NA
ENCFF686ZQQ	NA	NA	NA
ENCFF750DYD	NA	NA	NA
ENCFF478YVH	NA	NA	NA
ENCFF592SYK	NA	NA	NA
ENCFF920WHY	NA	NA	NA
ENCFF144FZS	NA	NA	NA
ENCFF195LEN	NA	NA	NA
ENCFF803ATF	NA	NA	NA
ENCFF029NDO	NA	NA	NA
ENCFF800JCD	NA	NA	NA
ENCFF306MCB	NA	NA	NA
ENCFF107UNJ	NA	NA	NA
ENCFF467UEZ	NA	NA	NA
ENCFF966UJE	NA	NA	NA
ENCFF745SMP	NA	NA	NA
ENCFF008KDS	NA	NA	NA
ENCFF321BQX	NA	NA	NA
ENCFF504HKC	NA	NA	NA
ENCFF903TZX	NA	NA	NA
ENCFF550JOH	NA	NA	NA
ENCFF079JQZ	NA	NA	NA
ENCFF152IRW	NA	NA	NA
ENCFF362ENF	NA	NA	NA
ENCFF434IOR	NA	NA	NA
ENCFF968JQK	NA	NA	NA
ENCFF720OAC	NA	NA	NA
NA	NA	He 2014 Epigenetics & Chrom.	Keratinocytes-primary
ENCFF644XMA	NA	NA	NA
ENCFF532SZJ	NA	NA	NA
ENCFF574RDQ	NA	NA	NA
ENCFF070FVI	NA	NA	NA
ENCFF895RRK	NA	NA	NA
ENCFF446IJS	NA	NA	NA
ENCFF783ZKP	NA	NA	NA
ENCFF793ZHN	NA	NA	NA
NA	NA	Whitelaw 2015 GSE58108	E18.5-Liver-WT
ENCFF371FSG	NA	NA	NA
ENCFF553AFX	NA	NA	NA
ENCFF178WUX	NA	NA	NA
ENCFF516VJL	NA	NA	NA
ENCFF172LOQ	NA	NA	NA
ENCFF192NIG	NA	NA	NA
ENCFF426XRG	NA	NA	NA
ENCFF115JNG	NA	NA	NA
ENCFF646TSJ	NA	NA	NA
ENCFF599BKR	NA	NA	NA
ENCFF624JYN	NA	NA	NA
ENCFF894POI	NA	NA	NA
ENCFF390NTN	NA	NA	NA
ENCFF393VFF	NA	NA	NA
ENCFF326BGA	NA	NA	NA
ENCFF672VOP	NA	NA	NA
ENCFF949ZVJ	NA	NA	NA
ENCFF078XSR	NA	NA	NA
ENCFF134ECD	NA	NA	NA
ENCFF834PXN	NA	NA	NA
ENCFF941BTB	NA	NA	NA
ENCFF140TCV	NA	NA	NA
ENCFF356GTX	NA	NA	NA
ENCFF464PLY	NA	NA	NA
ENCFF311GQV	NA	NA	NA
ENCFF467JWP	NA	NA	NA
ENCFF326GKU	NA	NA	NA
ENCFF497NGX	NA	NA	NA
ENCFF080DSY	NA	NA	NA
ENCFF103DRR	NA	NA	NA
ENCFF698HGV	NA	NA	NA
ENCFF613ASH	NA	NA	NA
ENCFF488REA	NA	NA	NA
ENCFF558LRK	NA	NA	NA
ENCFF231BLL	NA	NA	NA
ENCFF556ENA	NA	NA	NA
ENCFF751DLO	NA	NA	NA
ENCFF235LSX	NA	NA	NA
ENCFF963EBD	NA	NA	NA
ENCFF095VLL	NA	NA	NA
ENCFF977BKF	NA	NA	NA
ENCFF995WMY	NA	NA	NA
ENCFF550IDR	NA	NA	NA
ENCFF396QSA	NA	NA	NA
ENCFF365XZL	NA	NA	NA
ENCFF428AXW	NA	NA	NA
ENCFF880SXA	NA	NA	NA
ENCFF724AJN	NA	NA	NA
ENCFF301QSZ	NA	NA	NA
ENCFF572FTW	NA	NA	NA
ENCFF951TJQ	NA	NA	NA
ENCFF816XTJ	NA	NA	NA
ENCFF697TML	NA	NA	NA
ENCFF581CMO	NA	NA	NA
ENCFF138NBE	NA	NA	NA
ENCFF310XUL	NA	NA	NA
ENCFF922AMS	NA	NA	NA
ENCFF146KIN	NA	NA	NA
ENCFF688RHG	NA	NA	NA
ENCFF507ENU	NA	NA	NA
ENCFF963WCA	NA	NA	NA
ENCFF886MNA	NA	NA	NA
