# Supplementary material for: DNA methylation dynamics and dysregulation delineated by high-throughput profiling in the mouse
Source: Cell Genom. 2022 Jul 13;2(7):100144. doi: 10.1016/j.xgen.2022.100144 (PMC9306256; doi:10.1016/j.xgen.2022.100144)
Supplement: Table S2. Genes escaping X-inactivation, related to Figure 2 [file mmc3.xlsx]

## Sheet: Sheet1
Chrm	Beg	End	strand	GeneID	Transcript_Group	Transcript ID
chrX	18162575	18279936	+	Kdm6a	protein_coding	ENSMUSG00000037369.17
chrX	105079756	105117090	+	Pbdc1	protein_coding	ENSMUSG00000031226.13
chrX	94188707	94212862	-	Eif2s3x	protein_coding	ENSMUSG00000035150.15
chrX	13280970	13294052	+	Ddx3x	protein_coding	ENSMUSG00000000787.12
chrX	152233020	152274535	+	Kdm5c	protein_coding	ENSMUSG00000025332.14
chrX	163976822	164027997	-	Car5b	protein_coding	ENSMUSG00000031373.4
