# Supplementary material for: DNA methylation dynamics and dysregulation delineated by high-throughput profiling in the mouse
Source: Cell Genom. 2022 Jul 13;2(7):100144. doi: 10.1016/j.xgen.2022.100144 (PMC9306256; doi:10.1016/j.xgen.2022.100144)
Supplement: Table S3. ENCODE CTCF accession, related to Figure 3 [file mmc4.xlsx]

## Sheet: 20210830_metadata_CTCFsamples
File accession	File format	File type	File format type	Output type	File assembly	Experiment accession	Assay	Biosample term id	Biosample term name	Biosample type	Biosample organism	Biosample treatments	Biosample treatments amount	Biosample treatments duration	Biosample genetic modifications methods	Biosample genetic modifications categories	Biosample genetic modifications targets	Biosample genetic modifications gene targets	Biosample genetic modifications site coordinates	Biosample genetic modifications zygosity	Experiment target	Library made from	Library depleted in	Library extraction method	Library lysis method	Library crosslinking method	Library strand specific	Experiment date released	Project	RBNS protein concentration	Library fragmentation method	Library size range	Biological replicate(s)	Technical replicate(s)	Read length	Mapped read length	Run type	Paired end	Paired with	Index of	Derived from	Size	Lab	md5sum	dbxrefs	File download URL	Genome annotation	Platform	Controlled by
ENCFF327LYS	bed narrowPeak	bed	narrowPeak	IDR thresholded peaks	mm10	ENCSR002ZAG	TF ChIP-seq	UBERON:0000160	intestine	tissue	Mus musculus										CTCF-mouse	DNA						2016-05-18	ENCODE		sonication (generic)		1, 2	1_1, 2_1							/files/ENCFF938YYJ/, /files/ENCFF020GFQ/, /files/ENCFF130ZVO/, /files/ENCFF547MET/	1182414	ENCODE Processing Pipeline	2fdade8d9ad60e30b0b00c59b95724a5		https://www.encodeproject.org/files/ENCFF327LYS/@@download/ENCFF327LYS.bed.gz
ENCFF136ZDK	bed narrowPeak	bed	narrowPeak	IDR thresholded peaks	mm10	ENCSR397RHW	TF ChIP-seq	UBERON:0002107	liver	tissue	Mus musculus										CTCF-mouse	DNA						2016-05-18	ENCODE		see document		1, 2	1_1, 2_1							/files/ENCFF547MET/, /files/ENCFF021GMS/, /files/ENCFF928UHY/, /files/ENCFF016DDO/	842506	ENCODE Processing Pipeline	f5bc499cba30d15aa0480b7cdb482dd8		https://www.encodeproject.org/files/ENCFF136ZDK/@@download/ENCFF136ZDK.bed.gz
ENCFF907XEG	bed narrowPeak	bed	narrowPeak	IDR thresholded peaks	mm10	ENCSR104QEN	TF ChIP-seq	UBERON:0000945	stomach	tissue	Mus musculus										CTCF-mouse	DNA						2016-05-18	ENCODE		see document		1, 2	1_1, 2_1							/files/ENCFF117FSA/, /files/ENCFF422FKU/, /files/ENCFF547MET/, /files/ENCFF094JDK/	1206606	ENCODE Processing Pipeline	cd4e3e2745ff4ef7d867567cd1fe3425		https://www.encodeproject.org/files/ENCFF907XEG/@@download/ENCFF907XEG.bed.gz
ENCFF024JOZ	bed narrowPeak	bed	narrowPeak	IDR thresholded peaks	mm10	ENCSR143WOK	TF ChIP-seq	UBERON:0002113	kidney	tissue	Mus musculus										CTCF-mouse	DNA						2016-05-18	ENCODE		see document		1, 2	1_1, 2_1							/files/ENCFF832VRW/, /files/ENCFF569BYS/, /files/ENCFF547MET/, /files/ENCFF177LTM/	1052779	ENCODE Processing Pipeline	bd6d63099c10f0d7faee788b4aaa3f48		https://www.encodeproject.org/files/ENCFF024JOZ/@@download/ENCFF024JOZ.bed.gz
ENCFF089GBC	bed narrowPeak	bed	narrowPeak	IDR thresholded peaks	mm10	ENCSR985ZTV	TF ChIP-seq	UBERON:0001891	midbrain	tissue	Mus musculus										CTCF-mouse	DNA						2016-05-18	ENCODE		see document		1, 2	1_1, 2_1							/files/ENCFF547MET/, /files/ENCFF326IKX/, /files/ENCFF874WGS/, /files/ENCFF964MNG/	1099563	ENCODE Processing Pipeline	10b58f8a35357e57eea34693b42c09f6		https://www.encodeproject.org/files/ENCFF089GBC/@@download/ENCFF089GBC.bed.gz
ENCFF165LXO	bed narrowPeak	bed	narrowPeak	IDR thresholded peaks	mm10	ENCSR677SIH	TF ChIP-seq	UBERON:0002048	lung	tissue	Mus musculus										CTCF-mouse	DNA						2016-05-18	ENCODE		see document		1, 2	1_1, 2_1							/files/ENCFF547MET/, /files/ENCFF488FBG/, /files/ENCFF973SQV/, /files/ENCFF244UVC/	889205	ENCODE Processing Pipeline	29c51f1d255a2d1d640903b04eadde27		https://www.encodeproject.org/files/ENCFF165LXO/@@download/ENCFF165LXO.bed.gz
ENCFF198SSR	bed narrowPeak	bed	narrowPeak	IDR thresholded peaks	mm10	ENCSR418SBY	TF ChIP-seq	UBERON:0002048	lung	tissue	Mus musculus										CTCF-mouse	DNA						2016-05-18	ENCODE		see document		1, 2	1_1, 2_1							/files/ENCFF726JVA/, /files/ENCFF679VRS/, /files/ENCFF056EAK/, /files/ENCFF547MET/	1038644	ENCODE Processing Pipeline	82d3f0d7afcf169d751435e3ae31691e		https://www.encodeproject.org/files/ENCFF198SSR/@@download/ENCFF198SSR.bed.gz
ENCFF589ZBJ	bed narrowPeak	bed	narrowPeak	IDR thresholded peaks	mm10	ENCSR041SMK	TF ChIP-seq	UBERON:0002107	liver	tissue	Mus musculus										CTCF-mouse	DNA						2016-05-18	ENCODE		sonication (generic)		1, 2	1_1, 2_1							/files/ENCFF092JQJ/, /files/ENCFF178HWE/, /files/ENCFF547MET/, /files/ENCFF429OCX/	917165	ENCODE Processing Pipeline	8a3c88a8289d89a30314fed3743dde5c		https://www.encodeproject.org/files/ENCFF589ZBJ/@@download/ENCFF589ZBJ.bed.gz
ENCFF430PPJ	bed narrowPeak	bed	narrowPeak	IDR thresholded peaks	mm10	ENCSR677HXC	TF ChIP-seq	UBERON:0001890	forebrain	tissue	Mus musculus										CTCF-mouse	DNA						2016-05-18	ENCODE		sonication (generic)		1, 2	1_1, 2_1							/files/ENCFF547MET/, /files/ENCFF284OJU/, /files/ENCFF510FRW/, /files/ENCFF271QOI/	903464	ENCODE Processing Pipeline	7b48c9c909618ac8a1fcd1a7dc2eb6d4		https://www.encodeproject.org/files/ENCFF430PPJ/@@download/ENCFF430PPJ.bed.gz
ENCFF609MDN	bed narrowPeak	bed	narrowPeak	IDR thresholded peaks	mm10	ENCSR491NUM	TF ChIP-seq	UBERON:0000948	heart	tissue	Mus musculus										CTCF-mouse	DNA						2016-05-18	ENCODE		see document		1, 2	1_1, 2_1							/files/ENCFF547MET/, /files/ENCFF035XMI/, /files/ENCFF534NLM/, /files/ENCFF359SPP/	707257	ENCODE Processing Pipeline	b59afdeaf1557d174f91d908437b2f8b		https://www.encodeproject.org/files/ENCFF609MDN/@@download/ENCFF609MDN.bed.gz
ENCFF092NMJ	bed narrowPeak	bed	narrowPeak	IDR thresholded peaks	mm10	ENCSR150RGT	TF ChIP-seq	UBERON:0002028	hindbrain	tissue	Mus musculus										CTCF-mouse	DNA						2016-05-18	ENCODE		see document		1, 2	1_1, 2_1							/files/ENCFF882DZI/, /files/ENCFF089GYC/, /files/ENCFF547MET/, /files/ENCFF438XFW/	1014044	ENCODE Processing Pipeline	0b6af5d79af9d6233a10b6dd0223d012		https://www.encodeproject.org/files/ENCFF092NMJ/@@download/ENCFF092NMJ.bed.gz
[truncated: 5 more columns]
