# Supplementary material for: DNA methylation dynamics and dysregulation delineated by high-throughput profiling in the mouse
Source: Cell Genom. 2022 Jul 13;2(7):100144. doi: 10.1016/j.xgen.2022.100144 (PMC9306256; doi:10.1016/j.xgen.2022.100144)
Supplement: Table S4. Array CTCF binding sites, related to Figure 3 [file mmc5.xlsx]

## Sheet: 20210226_CTCF_motifs
chrm	beg	end	strand	CTCF Experiments	number of experiments
chr1	4142730	4142731	-	kidney_ENCFF024JOZ,lung_ENCFF165LXO	2
chr1	4332686	4332687	-	forebrain_ENCFF430PPJ,intestine_ENCFF327LYS	2
chr1	4346394	4346395	-	intestine_ENCFF327LYS,lung_ENCFF198SSR	2
chr1	4516732	4516733	+	forebrain_ENCFF430PPJ,heart_ENCFF609MDN,intestine_ENCFF327LYS,kidney_ENCFF024JOZ,liver_ENCFF136ZDK,liver_ENCFF589ZBJ,lung_ENCFF165LXO,lung_ENCFF198SSR,stomach_ENCFF907XEG	9
chr1	4780278	4780279	+	forebrain_ENCFF430PPJ,heart_ENCFF609MDN,hindbrain_ENCFF092NMJ,intestine_ENCFF327LYS,kidney_ENCFF024JOZ,liver_ENCFF589ZBJ,lung_ENCFF165LXO,midbrain_ENCFF089GBC,stomach_ENCFF907XEG	9
chr1	4780293	4780294	-	liver_ENCFF136ZDK,lung_ENCFF198SSR	2
chr1	6135282	6135283	-	forebrain_ENCFF430PPJ,heart_ENCFF609MDN,hindbrain_ENCFF092NMJ,kidney_ENCFF024JOZ,liver_ENCFF136ZDK,lung_ENCFF165LXO	6
chr1	6406503	6406504	+	liver_ENCFF136ZDK,lung_ENCFF165LXO,midbrain_ENCFF089GBC,stomach_ENCFF907XEG	4
chr1	6483441	6483442	+	liver_ENCFF589ZBJ	1
chr1	7204945	7204946	+	forebrain_ENCFF430PPJ,heart_ENCFF609MDN,intestine_ENCFF327LYS,liver_ENCFF589ZBJ,lung_ENCFF165LXO,stomach_ENCFF907XEG	6
chr1	7204961	7204962	-	hindbrain_ENCFF092NMJ,kidney_ENCFF024JOZ,liver_ENCFF136ZDK,lung_ENCFF198SSR,midbrain_ENCFF089GBC	5
chr1	9469634	9469635	+	liver_ENCFF589ZBJ	1
chr1	10835834	10835835	+	forebrain_ENCFF430PPJ,heart_ENCFF609MDN,hindbrain_ENCFF092NMJ,intestine_ENCFF327LYS,liver_ENCFF589ZBJ,lung_ENCFF165LXO,lung_ENCFF198SSR,stomach_ENCFF907XEG	8
chr1	12837002	12837003	-	forebrain_ENCFF430PPJ,heart_ENCFF609MDN,hindbrain_ENCFF092NMJ,intestine_ENCFF327LYS,kidney_ENCFF024JOZ,liver_ENCFF136ZDK,liver_ENCFF589ZBJ,lung_ENCFF165LXO,lung_ENCFF198SSR,midbrain_ENCFF089GBC	10
chr1	13050316	13050317	+	heart_ENCFF609MDN,hindbrain_ENCFF092NMJ,lung_ENCFF198SSR,midbrain_ENCFF089GBC	4
chr1	13151234	13151235	+	kidney_ENCFF024JOZ,liver_ENCFF589ZBJ	2
chr1	13706507	13706508	+	forebrain_ENCFF430PPJ,heart_ENCFF609MDN,kidney_ENCFF024JOZ,liver_ENCFF589ZBJ,lung_ENCFF165LXO,lung_ENCFF198SSR	6
chr1	15327563	15327564	-	lung_ENCFF198SSR	1
chr1	16062126	16062127	-	liver_ENCFF136ZDK,liver_ENCFF589ZBJ	2
chr1	17123628	17123629	-	hindbrain_ENCFF092NMJ,intestine_ENCFF327LYS,kidney_ENCFF024JOZ,liver_ENCFF136ZDK,lung_ENCFF165LXO,lung_ENCFF198SSR	6
chr1	17980813	17980814	+	forebrain_ENCFF430PPJ,heart_ENCFF609MDN,hindbrain_ENCFF092NMJ,intestine_ENCFF327LYS,liver_ENCFF136ZDK,lung_ENCFF165LXO,lung_ENCFF198SSR,midbrain_ENCFF089GBC,stomach_ENCFF907XEG	9
chr1	18289070	18289071	-	hindbrain_ENCFF092NMJ,kidney_ENCFF024JOZ,lung_ENCFF165LXO,lung_ENCFF198SSR,midbrain_ENCFF089GBC,stomach_ENCFF907XEG	6
chr1	20612898	20612899	+	forebrain_ENCFF430PPJ,heart_ENCFF609MDN,hindbrain_ENCFF092NMJ,intestine_ENCFF327LYS,liver_ENCFF136ZDK,liver_ENCFF589ZBJ,lung_ENCFF165LXO,lung_ENCFF198SSR,midbrain_ENCFF089GBC,stomach_ENCFF907XEG	10
chr1	21461273	21461274	+	forebrain_ENCFF430PPJ,heart_ENCFF609MDN,hindbrain_ENCFF092NMJ,intestine_ENCFF327LYS,kidney_ENCFF024JOZ,lung_ENCFF165LXO,lung_ENCFF198SSR	7
chr1	22269180	22269181	-	heart_ENCFF609MDN,hindbrain_ENCFF092NMJ,liver_ENCFF589ZBJ	3
chr1	22487518	22487519	-	hindbrain_ENCFF092NMJ,stomach_ENCFF907XEG	2
chr1	24302845	24302846	+	forebrain_ENCFF430PPJ,hindbrain_ENCFF092NMJ,intestine_ENCFF327LYS,kidney_ENCFF024JOZ,liver_ENCFF589ZBJ,lung_ENCFF165LXO,lung_ENCFF198SSR,midbrain_ENCFF089GBC	8
chr1	25510501	25510502	+	forebrain_ENCFF430PPJ,heart_ENCFF609MDN,hindbrain_ENCFF092NMJ,intestine_ENCFF327LYS,liver_ENCFF136ZDK,liver_ENCFF589ZBJ,lung_ENCFF165LXO	7
chr1	30585054	30585055	-	forebrain_ENCFF430PPJ,heart_ENCFF609MDN,hindbrain_ENCFF092NMJ,intestine_ENCFF327LYS,kidney_ENCFF024JOZ,liver_ENCFF136ZDK,liver_ENCFF589ZBJ,lung_ENCFF165LXO,midbrain_ENCFF089GBC,stomach_ENCFF907XEG	10
chr1	33875895	33875896	-	forebrain_ENCFF430PPJ,heart_ENCFF609MDN,kidney_ENCFF024JOZ,liver_ENCFF589ZBJ,lung_ENCFF198SSR	5
chr1	33966536	33966537	-	heart_ENCFF609MDN,hindbrain_ENCFF092NMJ,liver_ENCFF136ZDK,liver_ENCFF589ZBJ,lung_ENCFF198SSR	5
chr1	34190133	34190134	+	liver_ENCFF136ZDK,midbrain_ENCFF089GBC	2
chr1	34218502	34218503	+	hindbrain_ENCFF092NMJ	1
chr1	34642633	34642634	+	forebrain_ENCFF430PPJ,heart_ENCFF609MDN,hindbrain_ENCFF092NMJ,liver_ENCFF136ZDK,liver_ENCFF589ZBJ,lung_ENCFF165LXO,lung_ENCFF198SSR,midbrain_ENCFF089GBC,stomach_ENCFF907XEG	9
chr1	34738541	34738542	+	forebrain_ENCFF430PPJ,lung_ENCFF165LXO,midbrain_ENCFF089GBC	3
chr1	35266844	35266845	-	forebrain_ENCFF430PPJ,hindbrain_ENCFF092NMJ,lung_ENCFF198SSR,midbrain_ENCFF089GBC,stomach_ENCFF907XEG	5
chr1	35465296	35465297	-	kidney_ENCFF024JOZ,liver_ENCFF589ZBJ,midbrain_ENCFF089GBC,stomach_ENCFF907XEG	4
chr1	35716148	35716149	-	forebrain_ENCFF430PPJ,heart_ENCFF609MDN,kidney_ENCFF024JOZ,liver_ENCFF136ZDK,lung_ENCFF165LXO,lung_ENCFF198SSR,midbrain_ENCFF089GBC,stomach_ENCFF907XEG	8
chr1	36145231	36145232	+	forebrain_ENCFF430PPJ,hindbrain_ENCFF092NMJ,intestine_ENCFF327LYS,kidney_ENCFF024JOZ,liver_ENCFF136ZDK,lung_ENCFF165LXO,lung_ENCFF198SSR,midbrain_ENCFF089GBC,stomach_ENCFF907XEG	9
chr1	36279387	36279388	+	forebrain_ENCFF430PPJ,intestine_ENCFF327LYS,kidney_ENCFF024JOZ,liver_ENCFF589ZBJ,lung_ENCFF165LXO,midbrain_ENCFF089GBC,stomach_ENCFF907XEG	7
chr1	36279403	36279404	-	heart_ENCFF609MDN,hindbrain_ENCFF092NMJ,liver_ENCFF136ZDK,lung_ENCFF198SSR	4
chr1	36492629	36492630	-	liver_ENCFF589ZBJ	1
chr1	36501494	36501495	-	heart_ENCFF609MDN,hindbrain_ENCFF092NMJ,liver_ENCFF589ZBJ,lung_ENCFF165LXO	4
chr1	36746669	36746670	-	heart_ENCFF609MDN,lung_ENCFF198SSR	2
chr1	37401876	37401877	-	forebrain_ENCFF430PPJ,intestine_ENCFF327LYS,kidney_ENCFF024JOZ,lung_ENCFF165LXO,lung_ENCFF198SSR	5
chr1	37448545	37448546	+	intestine_ENCFF327LYS,liver_ENCFF589ZBJ,lung_ENCFF165LXO,lung_ENCFF198SSR	4
chr1	37639369	37639370	-	forebrain_ENCFF430PPJ,heart_ENCFF609MDN,hindbrain_ENCFF092NMJ,intestine_ENCFF327LYS,kidney_ENCFF024JOZ,liver_ENCFF136ZDK,liver_ENCFF589ZBJ,lung_ENCFF165LXO,lung_ENCFF198SSR,midbrain_ENCFF089GBC,stomach_ENCFF907XEG	11
chr1	37654215	37654216	-	liver_ENCFF589ZBJ,lung_ENCFF165LXO	2
chr1	37678584	37678585	+	heart_ENCFF609MDN,hindbrain_ENCFF092NMJ,kidney_ENCFF024JOZ,liver_ENCFF136ZDK,lung_ENCFF165LXO	5
chr1	37678594	37678595	+	forebrain_ENCFF430PPJ,intestine_ENCFF327LYS,liver_ENCFF589ZBJ,lung_ENCFF198SSR,midbrain_ENCFF089GBC,stomach_ENCFF907XEG	6
chr1	38252880	38252881	+	forebrain_ENCFF430PPJ,hindbrain_ENCFF092NMJ,intestine_ENCFF327LYS,kidney_ENCFF024JOZ,liver_ENCFF136ZDK,liver_ENCFF589ZBJ,lung_ENCFF165LXO,lung_ENCFF198SSR,midbrain_ENCFF089GBC,stomach_ENCFF907XEG	10
chr1	38391046	38391047	-	forebrain_ENCFF430PPJ,heart_ENCFF609MDN,hindbrain_ENCFF092NMJ,intestine_ENCFF327LYS,kidney_ENCFF024JOZ,liver_ENCFF136ZDK,lung_ENCFF165LXO,lung_ENCFF198SSR,midbrain_ENCFF089GBC,stomach_ENCFF907XEG	10
chr1	38393110	38393111	+	forebrain_ENCFF430PPJ,hindbrain_ENCFF092NMJ,intestine_ENCFF327LYS,liver_ENCFF589ZBJ,lung_ENCFF165LXO	5
chr1	38720475	38720476	+	kidney_ENCFF024JOZ,lung_ENCFF165LXO	2
chr1	38768068	38768069	-	midbrain_ENCFF089GBC	1
chr1	38835079	38835080	+	forebrain_ENCFF430PPJ,heart_ENCFF609MDN,hindbrain_ENCFF092NMJ,kidney_ENCFF024JOZ,lung_ENCFF165LXO,midbrain_ENCFF089GBC,stomach_ENCFF907XEG	7
chr1	38856400	38856401	-	forebrain_ENCFF430PPJ,stomach_ENCFF907XEG	2
chr1	39207130	39207131	+	heart_ENCFF609MDN,hindbrain_ENCFF092NMJ,liver_ENCFF136ZDK,midbrain_ENCFF089GBC,stomach_ENCFF907XEG	5
chr1	39504469	39504470	-	heart_ENCFF609MDN,kidney_ENCFF024JOZ,liver_ENCFF136ZDK	3
chr1	39530477	39530478	-	forebrain_ENCFF430PPJ,heart_ENCFF609MDN,hindbrain_ENCFF092NMJ,kidney_ENCFF024JOZ,liver_ENCFF136ZDK,liver_ENCFF589ZBJ,lung_ENCFF165LXO,lung_ENCFF198SSR,midbrain_ENCFF089GBC,stomach_ENCFF907XEG	10
chr1	40115457	40115458	+	forebrain_ENCFF430PPJ,hindbrain_ENCFF092NMJ,intestine_ENCFF327LYS,liver_ENCFF136ZDK,liver_ENCFF589ZBJ,lung_ENCFF165LXO,lung_ENCFF198SSR,midbrain_ENCFF089GBC,stomach_ENCFF907XEG	9
chr1	40380242	40380243	+	forebrain_ENCFF430PPJ,heart_ENCFF609MDN,kidney_ENCFF024JOZ,liver_ENCFF589ZBJ,lung_ENCFF165LXO,lung_ENCFF198SSR,stomach_ENCFF907XEG	7
chr1	40797532	40797533	+	forebrain_ENCFF430PPJ,heart_ENCFF609MDN,stomach_ENCFF907XEG	3
chr1	40887793	40887794	+	liver_ENCFF136ZDK,liver_ENCFF589ZBJ,midbrain_ENCFF089GBC	3
chr1	40887809	40887810	-	forebrain_ENCFF430PPJ,hindbrain_ENCFF092NMJ,intestine_ENCFF327LYS,kidney_ENCFF024JOZ,lung_ENCFF165LXO,lung_ENCFF198SSR,stomach_ENCFF907XEG	7
chr1	41264386	41264387	+	heart_ENCFF609MDN,liver_ENCFF136ZDK,liver_ENCFF589ZBJ,lung_ENCFF198SSR	4
chr1	43110770	43110771	-	kidney_ENCFF024JOZ,liver_ENCFF589ZBJ	2
chr1	43139789	43139790	+	lung_ENCFF165LXO	1
chr1	43269911	43269912	-	lung_ENCFF165LXO,lung_ENCFF198SSR,midbrain_ENCFF089GBC	3
chr1	43738387	43738388	-	forebrain_ENCFF430PPJ,hindbrain_ENCFF092NMJ,kidney_ENCFF024JOZ,liver_ENCFF136ZDK,lung_ENCFF165LXO	5
chr1	50962464	50962465	+	forebrain_ENCFF430PPJ,lung_ENCFF165LXO,lung_ENCFF198SSR,midbrain_ENCFF089GBC,stomach_ENCFF907XEG	5
chr1	52267778	52267779	-	heart_ENCFF609MDN,intestine_ENCFF327LYS,liver_ENCFF589ZBJ,lung_ENCFF198SSR,stomach_ENCFF907XEG	5
chr1	52302763	52302764	-	forebrain_ENCFF430PPJ,heart_ENCFF609MDN,hindbrain_ENCFF092NMJ,intestine_ENCFF327LYS,liver_ENCFF136ZDK,liver_ENCFF589ZBJ,lung_ENCFF198SSR,midbrain_ENCFF089GBC	8
chr1	52307136	52307137	+	forebrain_ENCFF430PPJ,hindbrain_ENCFF092NMJ,intestine_ENCFF327LYS,liver_ENCFF589ZBJ,midbrain_ENCFF089GBC,stomach_ENCFF907XEG	6
chr1	52307152	52307153	-	kidney_ENCFF024JOZ,liver_ENCFF136ZDK,lung_ENCFF198SSR	3
chr1	52489965	52489966	+	hindbrain_ENCFF092NMJ,liver_ENCFF589ZBJ,lung_ENCFF165LXO,lung_ENCFF198SSR,stomach_ENCFF907XEG	5
chr1	52719300	52719301	-	forebrain_ENCFF430PPJ,hindbrain_ENCFF092NMJ,intestine_ENCFF327LYS,kidney_ENCFF024JOZ,lung_ENCFF165LXO,lung_ENCFF198SSR,midbrain_ENCFF089GBC,stomach_ENCFF907XEG	8
chr1	53909282	53909283	+	heart_ENCFF609MDN,liver_ENCFF136ZDK,liver_ENCFF589ZBJ	3
chr1	54039298	54039299	-	forebrain_ENCFF430PPJ,heart_ENCFF609MDN,hindbrain_ENCFF092NMJ,intestine_ENCFF327LYS,kidney_ENCFF024JOZ,liver_ENCFF136ZDK,lung_ENCFF165LXO,lung_ENCFF198SSR,midbrain_ENCFF089GBC,stomach_ENCFF907XEG	10
chr1	55086180	55086181	+	intestine_ENCFF327LYS	1
chr1	55192991	55192992	+	forebrain_ENCFF430PPJ,heart_ENCFF609MDN,hindbrain_ENCFF092NMJ,lung_ENCFF165LXO,lung_ENCFF198SSR,midbrain_ENCFF089GBC,stomach_ENCFF907XEG	7
chr1	55736575	55736576	-	hindbrain_ENCFF092NMJ,kidney_ENCFF024JOZ,lung_ENCFF165LXO	3
chr1	55890912	55890913	+	heart_ENCFF609MDN,intestine_ENCFF327LYS,lung_ENCFF165LXO	3
chr1	55960476	55960477	+	intestine_ENCFF327LYS,liver_ENCFF136ZDK,lung_ENCFF165LXO,lung_ENCFF198SSR	4
chr1	57339354	57339355	-	heart_ENCFF609MDN,hindbrain_ENCFF092NMJ,liver_ENCFF589ZBJ,lung_ENCFF165LXO,lung_ENCFF198SSR,midbrain_ENCFF089GBC	6
chr1	58031390	58031391	-	forebrain_ENCFF430PPJ,heart_ENCFF609MDN,hindbrain_ENCFF092NMJ,liver_ENCFF136ZDK,liver_ENCFF589ZBJ,lung_ENCFF165LXO,lung_ENCFF198SSR,midbrain_ENCFF089GBC	8
chr1	58156933	58156934	+	forebrain_ENCFF430PPJ,liver_ENCFF136ZDK,midbrain_ENCFF089GBC,stomach_ENCFF907XEG	4
chr1	59614012	59614013	+	forebrain_ENCFF430PPJ,intestine_ENCFF327LYS,kidney_ENCFF024JOZ,liver_ENCFF589ZBJ,lung_ENCFF165LXO,lung_ENCFF198SSR,midbrain_ENCFF089GBC,stomach_ENCFF907XEG	8
chr1	59720141	59720142	-	lung_ENCFF165LXO	1
chr1	60823148	60823149	-	hindbrain_ENCFF092NMJ	1
chr1	60961315	60961316	-	kidney_ENCFF024JOZ	1
chr1	62722719	62722720	+	forebrain_ENCFF430PPJ,heart_ENCFF609MDN,hindbrain_ENCFF092NMJ,liver_ENCFF136ZDK,lung_ENCFF198SSR,stomach_ENCFF907XEG	6
chr1	62786437	62786438	+	heart_ENCFF609MDN,intestine_ENCFF327LYS,kidney_ENCFF024JOZ,liver_ENCFF589ZBJ,lung_ENCFF165LXO,lung_ENCFF198SSR,midbrain_ENCFF089GBC	7
chr1	63182822	63182823	+	forebrain_ENCFF430PPJ,heart_ENCFF609MDN,hindbrain_ENCFF092NMJ,kidney_ENCFF024JOZ,liver_ENCFF136ZDK,liver_ENCFF589ZBJ,lung_ENCFF165LXO,lung_ENCFF198SSR,midbrain_ENCFF089GBC,stomach_ENCFF907XEG	10
chr1	63403784	63403785	+	hindbrain_ENCFF092NMJ	1
chr1	64705431	64705432	+	forebrain_ENCFF430PPJ,liver_ENCFF589ZBJ,lung_ENCFF198SSR,midbrain_ENCFF089GBC	4
chr1	65075781	65075782	-	forebrain_ENCFF430PPJ,heart_ENCFF609MDN,hindbrain_ENCFF092NMJ,intestine_ENCFF327LYS,lung_ENCFF165LXO,lung_ENCFF198SSR,stomach_ENCFF907XEG	7
chr1	65388493	65388494	-	forebrain_ENCFF430PPJ,heart_ENCFF609MDN,hindbrain_ENCFF092NMJ,intestine_ENCFF327LYS,kidney_ENCFF024JOZ,liver_ENCFF136ZDK,lung_ENCFF165LXO,lung_ENCFF198SSR,stomach_ENCFF907XEG	9
chr1	66941168	66941169	-	forebrain_ENCFF430PPJ,hindbrain_ENCFF092NMJ,midbrain_ENCFF089GBC	3
chr1	67640546	67640547	+	forebrain_ENCFF430PPJ,heart_ENCFF609MDN,hindbrain_ENCFF092NMJ,intestine_ENCFF327LYS,kidney_ENCFF024JOZ,liver_ENCFF136ZDK,liver_ENCFF589ZBJ,lung_ENCFF165LXO,lung_ENCFF198SSR,midbrain_ENCFF089GBC,stomach_ENCFF907XEG	11
chr1	69086304	69086305	-	hindbrain_ENCFF092NMJ	1
chr1	69775818	69775819	-	heart_ENCFF609MDN,hindbrain_ENCFF092NMJ,intestine_ENCFF327LYS,liver_ENCFF136ZDK,liver_ENCFF589ZBJ,lung_ENCFF198SSR,midbrain_ENCFF089GBC,stomach_ENCFF907XEG	8
chr1	71037156	71037157	+	hindbrain_ENCFF092NMJ	1
chr1	73826510	73826511	-	heart_ENCFF609MDN,liver_ENCFF136ZDK,liver_ENCFF589ZBJ	3
chr1	73926439	73926440	+	forebrain_ENCFF430PPJ,hindbrain_ENCFF092NMJ,liver_ENCFF136ZDK,liver_ENCFF589ZBJ,lung_ENCFF165LXO,lung_ENCFF198SSR,midbrain_ENCFF089GBC	7
chr1	73986877	73986878	-	forebrain_ENCFF430PPJ,heart_ENCFF609MDN,hindbrain_ENCFF092NMJ,liver_ENCFF136ZDK,liver_ENCFF589ZBJ,lung_ENCFF165LXO,lung_ENCFF198SSR	7
chr1	74206001	74206002	+	heart_ENCFF609MDN,kidney_ENCFF024JOZ	2
chr1	74287348	74287349	+	kidney_ENCFF024JOZ,midbrain_ENCFF089GBC	2
chr1	74398394	74398395	-	forebrain_ENCFF430PPJ,heart_ENCFF609MDN,hindbrain_ENCFF092NMJ,kidney_ENCFF024JOZ,liver_ENCFF136ZDK,liver_ENCFF589ZBJ,lung_ENCFF165LXO,lung_ENCFF198SSR,midbrain_ENCFF089GBC,stomach_ENCFF907XEG	10
chr1	74809181	74809182	+	forebrain_ENCFF430PPJ,liver_ENCFF136ZDK	2
chr1	74924640	74924641	+	intestine_ENCFF327LYS,kidney_ENCFF024JOZ,stomach_ENCFF907XEG	3
chr1	74926889	74926890	+	forebrain_ENCFF430PPJ,hindbrain_ENCFF092NMJ,kidney_ENCFF024JOZ,liver_ENCFF589ZBJ,midbrain_ENCFF089GBC,stomach_ENCFF907XEG	6
chr1	75000707	75000708	-	hindbrain_ENCFF092NMJ,lung_ENCFF165LXO	2
chr1	75254431	75254432	-	forebrain_ENCFF430PPJ,heart_ENCFF609MDN,hindbrain_ENCFF092NMJ,kidney_ENCFF024JOZ,liver_ENCFF136ZDK,liver_ENCFF589ZBJ,lung_ENCFF165LXO,lung_ENCFF198SSR,midbrain_ENCFF089GBC,stomach_ENCFF907XEG	10
chr1	77943280	77943281	+	hindbrain_ENCFF092NMJ,kidney_ENCFF024JOZ,liver_ENCFF136ZDK,lung_ENCFF165LXO	4
chr1	77972565	77972566	-	hindbrain_ENCFF092NMJ,intestine_ENCFF327LYS,liver_ENCFF589ZBJ,midbrain_ENCFF089GBC	4
chr1	80180369	80180370	-	lung_ENCFF198SSR,midbrain_ENCFF089GBC,stomach_ENCFF907XEG	3
chr1	80512761	80512762	+	forebrain_ENCFF430PPJ,kidney_ENCFF024JOZ,lung_ENCFF198SSR,midbrain_ENCFF089GBC,stomach_ENCFF907XEG	5
chr1	80512777	80512778	-	heart_ENCFF609MDN,hindbrain_ENCFF092NMJ,intestine_ENCFF327LYS,liver_ENCFF136ZDK,liver_ENCFF589ZBJ,lung_ENCFF165LXO	6
chr1	80522408	80522409	-	forebrain_ENCFF430PPJ,kidney_ENCFF024JOZ,liver_ENCFF136ZDK,lung_ENCFF198SSR,midbrain_ENCFF089GBC	5
chr1	81316764	81316765	+	forebrain_ENCFF430PPJ,heart_ENCFF609MDN,liver_ENCFF136ZDK,lung_ENCFF198SSR,midbrain_ENCFF089GBC	5
chr1	81516746	81516747	+	forebrain_ENCFF430PPJ,intestine_ENCFF327LYS,liver_ENCFF589ZBJ,stomach_ENCFF907XEG	4
chr1	82476481	82476482	-	forebrain_ENCFF430PPJ,heart_ENCFF609MDN,hindbrain_ENCFF092NMJ,kidney_ENCFF024JOZ,liver_ENCFF589ZBJ,lung_ENCFF165LXO,lung_ENCFF198SSR,stomach_ENCFF907XEG	8
chr1	83811351	83811352	+	forebrain_ENCFF430PPJ,hindbrain_ENCFF092NMJ,intestine_ENCFF327LYS,liver_ENCFF136ZDK,lung_ENCFF165LXO,lung_ENCFF198SSR,midbrain_ENCFF089GBC,stomach_ENCFF907XEG	8
chr1	84154143	84154144	-	kidney_ENCFF024JOZ,liver_ENCFF136ZDK,lung_ENCFF198SSR,stomach_ENCFF907XEG	4
chr1	84734003	84734004	+	forebrain_ENCFF430PPJ,heart_ENCFF609MDN,hindbrain_ENCFF092NMJ,intestine_ENCFF327LYS,kidney_ENCFF024JOZ,liver_ENCFF136ZDK,liver_ENCFF589ZBJ,lung_ENCFF165LXO,lung_ENCFF198SSR,midbrain_ENCFF089GBC,stomach_ENCFF907XEG	11
chr1	85736694	85736695	-	forebrain_ENCFF430PPJ,heart_ENCFF609MDN,stomach_ENCFF907XEG	3
chr1	86021825	86021826	-	forebrain_ENCFF430PPJ,liver_ENCFF136ZDK,midbrain_ENCFF089GBC	3
chr1	86363909	86363910	-	forebrain_ENCFF430PPJ,liver_ENCFF589ZBJ,midbrain_ENCFF089GBC	3
chr1	86381271	86381272	-	hindbrain_ENCFF092NMJ,liver_ENCFF136ZDK	2
chr1	86396060	86396061	+	hindbrain_ENCFF092NMJ,intestine_ENCFF327LYS,kidney_ENCFF024JOZ,liver_ENCFF589ZBJ	4
chr1	86405054	86405055	-	forebrain_ENCFF430PPJ,heart_ENCFF609MDN,liver_ENCFF589ZBJ,midbrain_ENCFF089GBC	4
chr1	86471555	86471556	+	heart_ENCFF609MDN,hindbrain_ENCFF092NMJ	2
chr1	86501186	86501187	+	heart_ENCFF609MDN,intestine_ENCFF327LYS,lung_ENCFF165LXO,lung_ENCFF198SSR,stomach_ENCFF907XEG	5
chr1	86520578	86520579	-	forebrain_ENCFF430PPJ,heart_ENCFF609MDN,hindbrain_ENCFF092NMJ,kidney_ENCFF024JOZ,liver_ENCFF136ZDK,liver_ENCFF589ZBJ,lung_ENCFF165LXO,lung_ENCFF198SSR,midbrain_ENCFF089GBC	9
chr1	86699919	86699920	+	lung_ENCFF165LXO,lung_ENCFF198SSR,midbrain_ENCFF089GBC,stomach_ENCFF907XEG	4
chr1	87070913	87070914	-	hindbrain_ENCFF092NMJ,liver_ENCFF589ZBJ,lung_ENCFF165LXO,midbrain_ENCFF089GBC	4
chr1	87111909	87111910	+	heart_ENCFF609MDN,hindbrain_ENCFF092NMJ,intestine_ENCFF327LYS,liver_ENCFF136ZDK,lung_ENCFF165LXO,lung_ENCFF198SSR,midbrain_ENCFF089GBC,stomach_ENCFF907XEG	8
chr1	87258703	87258704	+	heart_ENCFF609MDN,intestine_ENCFF327LYS,kidney_ENCFF024JOZ,midbrain_ENCFF089GBC	4
chr1	87608619	87608620	-	hindbrain_ENCFF092NMJ,liver_ENCFF136ZDK,liver_ENCFF589ZBJ	3
chr1	87721617	87721618	-	heart_ENCFF609MDN,hindbrain_ENCFF092NMJ,lung_ENCFF165LXO	3
chr1	88562527	88562528	+	forebrain_ENCFF430PPJ,hindbrain_ENCFF092NMJ,kidney_ENCFF024JOZ,liver_ENCFF136ZDK,lung_ENCFF165LXO	5
chr1	88742592	88742593	-	forebrain_ENCFF430PPJ,hindbrain_ENCFF092NMJ,lung_ENCFF165LXO,lung_ENCFF198SSR,midbrain_ENCFF089GBC	5
chr1	88807161	88807162	+	forebrain_ENCFF430PPJ,lung_ENCFF165LXO,lung_ENCFF198SSR	3
chr1	89343019	89343020	-	forebrain_ENCFF430PPJ,heart_ENCFF609MDN,hindbrain_ENCFF092NMJ,intestine_ENCFF327LYS,liver_ENCFF589ZBJ,lung_ENCFF198SSR,midbrain_ENCFF089GBC,stomach_ENCFF907XEG	8
chr1	89526051	89526052	+	liver_ENCFF136ZDK	1
chr1	89606777	89606778	-	forebrain_ENCFF430PPJ,heart_ENCFF609MDN,hindbrain_ENCFF092NMJ,liver_ENCFF589ZBJ,lung_ENCFF165LXO,lung_ENCFF198SSR,midbrain_ENCFF089GBC,stomach_ENCFF907XEG	8
chr1	89643892	89643893	+	heart_ENCFF609MDN,lung_ENCFF198SSR	2
chr1	90013046	90013047	+	forebrain_ENCFF430PPJ,kidney_ENCFF024JOZ,liver_ENCFF136ZDK,midbrain_ENCFF089GBC,stomach_ENCFF907XEG	5
chr1	90160133	90160134	-	heart_ENCFF609MDN,intestine_ENCFF327LYS,kidney_ENCFF024JOZ,liver_ENCFF136ZDK,liver_ENCFF589ZBJ,lung_ENCFF165LXO,lung_ENCFF198SSR,midbrain_ENCFF089GBC	8
chr1	90470622	90470623	+	hindbrain_ENCFF092NMJ	1
chr1	90840472	90840473	-	forebrain_ENCFF430PPJ,hindbrain_ENCFF092NMJ,kidney_ENCFF024JOZ,liver_ENCFF589ZBJ,lung_ENCFF165LXO	5
chr1	91021503	91021504	-	forebrain_ENCFF430PPJ,hindbrain_ENCFF092NMJ,lung_ENCFF165LXO,lung_ENCFF198SSR	4
chr1	91099143	91099144	-	hindbrain_ENCFF092NMJ	1
chr1	91252167	91252168	+	forebrain_ENCFF430PPJ,heart_ENCFF609MDN,intestine_ENCFF327LYS,liver_ENCFF136ZDK,lung_ENCFF165LXO,lung_ENCFF198SSR	6
chr1	91339208	91339209	+	stomach_ENCFF907XEG	1
chr1	91380692	91380693	-	hindbrain_ENCFF092NMJ,liver_ENCFF136ZDK,lung_ENCFF198SSR	3
chr1	91819436	91819437	-	forebrain_ENCFF430PPJ,hindbrain_ENCFF092NMJ,intestine_ENCFF327LYS,kidney_ENCFF024JOZ,liver_ENCFF136ZDK,liver_ENCFF589ZBJ,lung_ENCFF165LXO,lung_ENCFF198SSR,midbrain_ENCFF089GBC,stomach_ENCFF907XEG	10
chr1	91874856	91874857	-	intestine_ENCFF327LYS,liver_ENCFF589ZBJ,lung_ENCFF165LXO,lung_ENCFF198SSR,midbrain_ENCFF089GBC,stomach_ENCFF907XEG	6
chr1	91914009	91914010	+	forebrain_ENCFF430PPJ,heart_ENCFF609MDN,kidney_ENCFF024JOZ,liver_ENCFF136ZDK,liver_ENCFF589ZBJ,lung_ENCFF165LXO,lung_ENCFF198SSR,midbrain_ENCFF089GBC,stomach_ENCFF907XEG	9
chr1	91969225	91969226	-	hindbrain_ENCFF092NMJ,intestine_ENCFF327LYS,liver_ENCFF136ZDK,liver_ENCFF589ZBJ	4
chr1	92648951	92648952	+	heart_ENCFF609MDN,lung_ENCFF165LXO	2
chr1	92697028	92697029	+	intestine_ENCFF327LYS,kidney_ENCFF024JOZ,liver_ENCFF136ZDK,lung_ENCFF165LXO,lung_ENCFF198SSR,midbrain_ENCFF089GBC	6
chr1	92834195	92834196	-	heart_ENCFF609MDN,kidney_ENCFF024JOZ,liver_ENCFF589ZBJ	3
chr1	92949625	92949626	+	forebrain_ENCFF430PPJ,heart_ENCFF609MDN,hindbrain_ENCFF092NMJ,kidney_ENCFF024JOZ,liver_ENCFF136ZDK,liver_ENCFF589ZBJ,lung_ENCFF165LXO,lung_ENCFF198SSR	8
chr1	93010853	93010854	-	forebrain_ENCFF430PPJ,hindbrain_ENCFF092NMJ,intestine_ENCFF327LYS,kidney_ENCFF024JOZ,liver_ENCFF136ZDK,liver_ENCFF589ZBJ,lung_ENCFF165LXO,lung_ENCFF198SSR,midbrain_ENCFF089GBC	9
chr1	98072273	98072274	-	intestine_ENCFF327LYS,kidney_ENCFF024JOZ,stomach_ENCFF907XEG	3
chr1	103762965	103762966	-	hindbrain_ENCFF092NMJ,kidney_ENCFF024JOZ,liver_ENCFF589ZBJ,midbrain_ENCFF089GBC,stomach_ENCFF907XEG	5
chr1	104609597	104609598	+	heart_ENCFF609MDN,intestine_ENCFF327LYS,kidney_ENCFF024JOZ,liver_ENCFF589ZBJ	4
chr1	106151934	106151935	+	heart_ENCFF609MDN,kidney_ENCFF024JOZ,liver_ENCFF136ZDK,stomach_ENCFF907XEG	4
chr1	106395730	106395731	-	hindbrain_ENCFF092NMJ	1
chr1	106425328	106425329	+	forebrain_ENCFF430PPJ,heart_ENCFF609MDN,hindbrain_ENCFF092NMJ,intestine_ENCFF327LYS,kidney_ENCFF024JOZ,liver_ENCFF136ZDK,liver_ENCFF589ZBJ,lung_ENCFF165LXO,lung_ENCFF198SSR,midbrain_ENCFF089GBC,stomach_ENCFF907XEG	11
chr1	107014690	107014691	+	forebrain_ENCFF430PPJ,hindbrain_ENCFF092NMJ,intestine_ENCFF327LYS,lung_ENCFF165LXO,lung_ENCFF198SSR,stomach_ENCFF907XEG	6
chr1	107481711	107481712	-	hindbrain_ENCFF092NMJ,lung_ENCFF165LXO,lung_ENCFF198SSR	3
chr1	112388971	112388972	+	forebrain_ENCFF430PPJ,hindbrain_ENCFF092NMJ,liver_ENCFF589ZBJ,lung_ENCFF165LXO,lung_ENCFF198SSR	5
chr1	112456229	112456230	+	forebrain_ENCFF430PPJ,hindbrain_ENCFF092NMJ,liver_ENCFF136ZDK,midbrain_ENCFF089GBC	4
chr1	118772514	118772515	-	forebrain_ENCFF430PPJ,heart_ENCFF609MDN,hindbrain_ENCFF092NMJ,kidney_ENCFF024JOZ,liver_ENCFF589ZBJ,lung_ENCFF165LXO,lung_ENCFF198SSR,midbrain_ENCFF089GBC,stomach_ENCFF907XEG	9
chr1	119120121	119120122	-	kidney_ENCFF024JOZ,liver_ENCFF589ZBJ	2
chr1	119463593	119463594	-	heart_ENCFF609MDN,hindbrain_ENCFF092NMJ,intestine_ENCFF327LYS,kidney_ENCFF024JOZ,liver_ENCFF136ZDK,lung_ENCFF165LXO,lung_ENCFF198SSR,midbrain_ENCFF089GBC,stomach_ENCFF907XEG	9
chr1	120093729	120093730	-	forebrain_ENCFF430PPJ,heart_ENCFF609MDN,kidney_ENCFF024JOZ,liver_ENCFF136ZDK,lung_ENCFF165LXO,midbrain_ENCFF089GBC	6
chr1	120629020	120629021	+	intestine_ENCFF327LYS	1
chr1	120662367	120662368	+	heart_ENCFF609MDN,hindbrain_ENCFF092NMJ,intestine_ENCFF327LYS,kidney_ENCFF024JOZ,lung_ENCFF165LXO,lung_ENCFF198SSR,stomach_ENCFF907XEG	7
chr1	121400468	121400469	-	forebrain_ENCFF430PPJ,hindbrain_ENCFF092NMJ,intestine_ENCFF327LYS,lung_ENCFF165LXO	4
chr1	125370972	125370973	+	stomach_ENCFF907XEG	1
chr1	127485006	127485007	+	forebrain_ENCFF430PPJ,liver_ENCFF136ZDK	2
chr1	128746625	128746626	+	liver_ENCFF136ZDK	1
chr1	128824423	128824424	-	forebrain_ENCFF430PPJ,heart_ENCFF609MDN,hindbrain_ENCFF092NMJ,intestine_ENCFF327LYS,kidney_ENCFF024JOZ,liver_ENCFF136ZDK,liver_ENCFF589ZBJ,lung_ENCFF165LXO,midbrain_ENCFF089GBC,stomach_ENCFF907XEG	10
chr1	130274674	130274675	-	forebrain_ENCFF430PPJ,heart_ENCFF609MDN,hindbrain_ENCFF092NMJ,liver_ENCFF136ZDK,liver_ENCFF589ZBJ,lung_ENCFF165LXO,lung_ENCFF198SSR,midbrain_ENCFF089GBC,stomach_ENCFF907XEG	9
chr1	130372346	130372347	-	heart_ENCFF609MDN,liver_ENCFF589ZBJ,lung_ENCFF198SSR,stomach_ENCFF907XEG	4
chr1	131155671	131155672	-	forebrain_ENCFF430PPJ,heart_ENCFF609MDN,hindbrain_ENCFF092NMJ,kidney_ENCFF024JOZ,liver_ENCFF136ZDK,liver_ENCFF589ZBJ,lung_ENCFF165LXO,lung_ENCFF198SSR	8
chr1	131566353	131566354	-	forebrain_ENCFF430PPJ,heart_ENCFF609MDN,kidney_ENCFF024JOZ,liver_ENCFF589ZBJ,midbrain_ENCFF089GBC,stomach_ENCFF907XEG	6
chr1	132046587	132046588	-	forebrain_ENCFF430PPJ,heart_ENCFF609MDN,hindbrain_ENCFF092NMJ,kidney_ENCFF024JOZ,liver_ENCFF136ZDK,lung_ENCFF198SSR	6
chr1	132162782	132162783	+	forebrain_ENCFF430PPJ,heart_ENCFF609MDN,kidney_ENCFF024JOZ,midbrain_ENCFF089GBC	4
chr1	132237744	132237745	-	forebrain_ENCFF430PPJ,hindbrain_ENCFF092NMJ,intestine_ENCFF327LYS,liver_ENCFF136ZDK,liver_ENCFF589ZBJ,lung_ENCFF165LXO,lung_ENCFF198SSR,stomach_ENCFF907XEG	8
chr1	132609495	132609496	-	forebrain_ENCFF430PPJ	1
chr1	132678308	132678309	+	intestine_ENCFF327LYS,kidney_ENCFF024JOZ,liver_ENCFF136ZDK,stomach_ENCFF907XEG	4
chr1	132678323	132678324	-	forebrain_ENCFF430PPJ,liver_ENCFF589ZBJ	2
chr1	132843849	132843850	-	heart_ENCFF609MDN,hindbrain_ENCFF092NMJ,liver_ENCFF136ZDK,lung_ENCFF165LXO,stomach_ENCFF907XEG	5
chr1	132982904	132982905	-	forebrain_ENCFF430PPJ,heart_ENCFF609MDN,kidney_ENCFF024JOZ,liver_ENCFF589ZBJ,lung_ENCFF165LXO,lung_ENCFF198SSR,midbrain_ENCFF089GBC,stomach_ENCFF907XEG	8
chr1	133087844	133087845	-	forebrain_ENCFF430PPJ,heart_ENCFF609MDN,hindbrain_ENCFF092NMJ,intestine_ENCFF327LYS,liver_ENCFF589ZBJ,lung_ENCFF165LXO,lung_ENCFF198SSR	7
chr1	133924368	133924369	+	hindbrain_ENCFF092NMJ,kidney_ENCFF024JOZ,midbrain_ENCFF089GBC,stomach_ENCFF907XEG	4
chr1	134048948	134048949	-	heart_ENCFF609MDN,hindbrain_ENCFF092NMJ,liver_ENCFF136ZDK,liver_ENCFF589ZBJ,lung_ENCFF165LXO,lung_ENCFF198SSR	6
chr1	134059900	134059901	+	heart_ENCFF609MDN,kidney_ENCFF024JOZ	2
chr1	134122416	134122417	-	forebrain_ENCFF430PPJ,heart_ENCFF609MDN,lung_ENCFF198SSR	3
chr1	134151840	134151841	+	hindbrain_ENCFF092NMJ,kidney_ENCFF024JOZ,liver_ENCFF136ZDK,liver_ENCFF589ZBJ,lung_ENCFF165LXO,lung_ENCFF198SSR,midbrain_ENCFF089GBC,stomach_ENCFF907XEG	8
chr1	134197799	134197800	-	intestine_ENCFF327LYS,liver_ENCFF136ZDK,liver_ENCFF589ZBJ,lung_ENCFF198SSR,stomach_ENCFF907XEG	5
chr1	134281750	134281751	+	hindbrain_ENCFF092NMJ,intestine_ENCFF327LYS,liver_ENCFF136ZDK,lung_ENCFF198SSR	4
chr1	134332080	134332081	-	heart_ENCFF609MDN,hindbrain_ENCFF092NMJ,liver_ENCFF136ZDK,lung_ENCFF165LXO,midbrain_ENCFF089GBC,stomach_ENCFF907XEG	6
chr1	134368958	134368959	+	forebrain_ENCFF430PPJ,hindbrain_ENCFF092NMJ,intestine_ENCFF327LYS,liver_ENCFF136ZDK,liver_ENCFF589ZBJ,lung_ENCFF165LXO,lung_ENCFF198SSR	7
chr1	134451183	134451184	+	forebrain_ENCFF430PPJ,heart_ENCFF609MDN,hindbrain_ENCFF092NMJ,intestine_ENCFF327LYS,kidney_ENCFF024JOZ,liver_ENCFF136ZDK,liver_ENCFF589ZBJ,stomach_ENCFF907XEG	8
chr1	134518788	134518789	+	heart_ENCFF609MDN,hindbrain_ENCFF092NMJ,liver_ENCFF589ZBJ,lung_ENCFF198SSR	4
chr1	134960848	134960849	-	forebrain_ENCFF430PPJ,heart_ENCFF609MDN,hindbrain_ENCFF092NMJ,intestine_ENCFF327LYS,kidney_ENCFF024JOZ,liver_ENCFF136ZDK,liver_ENCFF589ZBJ,lung_ENCFF198SSR,midbrain_ENCFF089GBC,stomach_ENCFF907XEG	10
chr1	135110274	135110275	+	forebrain_ENCFF430PPJ,hindbrain_ENCFF092NMJ,intestine_ENCFF327LYS,liver_ENCFF136ZDK,lung_ENCFF165LXO,lung_ENCFF198SSR,midbrain_ENCFF089GBC,stomach_ENCFF907XEG	8
chr1	135112863	135112864	-	forebrain_ENCFF430PPJ,hindbrain_ENCFF092NMJ,intestine_ENCFF327LYS,kidney_ENCFF024JOZ,liver_ENCFF589ZBJ	5
chr1	135375476	135375477	+	lung_ENCFF198SSR,midbrain_ENCFF089GBC	2
chr1	135452495	135452496	-	heart_ENCFF609MDN,intestine_ENCFF327LYS,liver_ENCFF589ZBJ,lung_ENCFF198SSR,midbrain_ENCFF089GBC	5
chr1	135540513	135540514	-	forebrain_ENCFF430PPJ,heart_ENCFF609MDN,hindbrain_ENCFF092NMJ,liver_ENCFF136ZDK,liver_ENCFF589ZBJ,lung_ENCFF165LXO	6
chr1	135704495	135704496	+	lung_ENCFF165LXO	1
chr1	135781488	135781489	-	forebrain_ENCFF430PPJ,lung_ENCFF198SSR,midbrain_ENCFF089GBC	3
chr1	135787997	135787998	-	forebrain_ENCFF430PPJ,heart_ENCFF609MDN,hindbrain_ENCFF092NMJ,intestine_ENCFF327LYS,kidney_ENCFF024JOZ,liver_ENCFF136ZDK,liver_ENCFF589ZBJ,lung_ENCFF165LXO,lung_ENCFF198SSR,midbrain_ENCFF089GBC	10
chr1	135811446	135811447	+	intestine_ENCFF327LYS,kidney_ENCFF024JOZ,liver_ENCFF136ZDK,liver_ENCFF589ZBJ,lung_ENCFF165LXO,lung_ENCFF198SSR,midbrain_ENCFF089GBC,stomach_ENCFF907XEG	8
chr1	135829114	135829115	-	forebrain_ENCFF430PPJ,kidney_ENCFF024JOZ,liver_ENCFF136ZDK,lung_ENCFF165LXO,lung_ENCFF198SSR,midbrain_ENCFF089GBC,stomach_ENCFF907XEG	7
chr1	135847264	135847265	+	hindbrain_ENCFF092NMJ,liver_ENCFF136ZDK	2
chr1	135850887	135850888	+	hindbrain_ENCFF092NMJ	1
chr1	135850890	135850891	+	forebrain_ENCFF430PPJ,lung_ENCFF165LXO,midbrain_ENCFF089GBC	3
chr1	136160029	136160030	+	forebrain_ENCFF430PPJ,kidney_ENCFF024JOZ,liver_ENCFF136ZDK,liver_ENCFF589ZBJ,lung_ENCFF165LXO,midbrain_ENCFF089GBC,stomach_ENCFF907XEG	7
chr1	136160042	136160043	-	hindbrain_ENCFF092NMJ	1
chr1	136170319	136170320	+	forebrain_ENCFF430PPJ,liver_ENCFF136ZDK,liver_ENCFF589ZBJ	3
chr1	136175396	136175397	-	forebrain_ENCFF430PPJ	1
chr1	136749369	136749370	-	heart_ENCFF609MDN,kidney_ENCFF024JOZ,liver_ENCFF589ZBJ,lung_ENCFF198SSR,midbrain_ENCFF089GBC,stomach_ENCFF907XEG	6
chr1	137218277	137218278	+	kidney_ENCFF024JOZ,lung_ENCFF165LXO,lung_ENCFF198SSR	3
chr1	137225702	137225703	-	forebrain_ENCFF430PPJ,hindbrain_ENCFF092NMJ,intestine_ENCFF327LYS,lung_ENCFF165LXO,lung_ENCFF198SSR,stomach_ENCFF907XEG	6
chr1	139163018	139163019	-	forebrain_ENCFF430PPJ,liver_ENCFF136ZDK,stomach_ENCFF907XEG	3
chr1	139407870	139407871	+	intestine_ENCFF327LYS,lung_ENCFF198SSR,stomach_ENCFF907XEG	3
chr1	143814102	143814103	+	kidney_ENCFF024JOZ	1
chr1	149254345	149254346	-	heart_ENCFF609MDN,intestine_ENCFF327LYS,kidney_ENCFF024JOZ,liver_ENCFF136ZDK,lung_ENCFF165LXO,midbrain_ENCFF089GBC,stomach_ENCFF907XEG	7
chr1	149858915	149858916	+	intestine_ENCFF327LYS,kidney_ENCFF024JOZ,liver_ENCFF589ZBJ	3
chr1	150632685	150632686	+	intestine_ENCFF327LYS,kidney_ENCFF024JOZ,liver_ENCFF136ZDK,liver_ENCFF589ZBJ,lung_ENCFF198SSR	5
chr1	150920488	150920489	-	forebrain_ENCFF430PPJ,heart_ENCFF609MDN,kidney_ENCFF024JOZ,liver_ENCFF136ZDK,liver_ENCFF589ZBJ,lung_ENCFF165LXO,lung_ENCFF198SSR,midbrain_ENCFF089GBC,stomach_ENCFF907XEG	9
chr1	151009614	151009615	-	forebrain_ENCFF430PPJ,heart_ENCFF609MDN,hindbrain_ENCFF092NMJ,liver_ENCFF136ZDK,lung_ENCFF165LXO,lung_ENCFF198SSR,stomach_ENCFF907XEG	7
chr1	151035155	151035156	+	liver_ENCFF136ZDK,lung_ENCFF165LXO,lung_ENCFF198SSR	3
chr1	151861524	151861525	+	hindbrain_ENCFF092NMJ,intestine_ENCFF327LYS,kidney_ENCFF024JOZ,lung_ENCFF165LXO,stomach_ENCFF907XEG	5
chr1	151861540	151861541	-	liver_ENCFF136ZDK,lung_ENCFF198SSR	2
chr1	152232125	152232126	+	forebrain_ENCFF430PPJ,hindbrain_ENCFF092NMJ,intestine_ENCFF327LYS,kidney_ENCFF024JOZ,liver_ENCFF136ZDK,lung_ENCFF165LXO,midbrain_ENCFF089GBC	7
chr1	152290985	152290986	-	liver_ENCFF589ZBJ	1
chr1	152368883	152368884	+	forebrain_ENCFF430PPJ,kidney_ENCFF024JOZ,lung_ENCFF198SSR	3
chr1	152790336	152790337	+	midbrain_ENCFF089GBC	1
chr1	153489233	153489234	-	forebrain_ENCFF430PPJ,hindbrain_ENCFF092NMJ,liver_ENCFF589ZBJ,lung_ENCFF198SSR,stomach_ENCFF907XEG	5
chr1	153557103	153557104	+	intestine_ENCFF327LYS,lung_ENCFF165LXO,lung_ENCFF198SSR,midbrain_ENCFF089GBC,stomach_ENCFF907XEG	5
chr1	153563862	153563863	+	kidney_ENCFF024JOZ,liver_ENCFF136ZDK,lung_ENCFF165LXO	3
chr1	153746937	153746938	-	lung_ENCFF165LXO	1
chr1	153807576	153807577	-	heart_ENCFF609MDN	1
chr1	155516814	155516815	-	heart_ENCFF609MDN	1
chr1	155575459	155575460	+	heart_ENCFF609MDN,hindbrain_ENCFF092NMJ,intestine_ENCFF327LYS,kidney_ENCFF024JOZ,liver_ENCFF136ZDK,liver_ENCFF589ZBJ,lung_ENCFF198SSR,midbrain_ENCFF089GBC,stomach_ENCFF907XEG	9
chr1	155614604	155614605	+	hindbrain_ENCFF092NMJ,kidney_ENCFF024JOZ,stomach_ENCFF907XEG	3
chr1	155721657	155721658	-	forebrain_ENCFF430PPJ,heart_ENCFF609MDN,intestine_ENCFF327LYS,kidney_ENCFF024JOZ,liver_ENCFF136ZDK,liver_ENCFF589ZBJ,lung_ENCFF165LXO,midbrain_ENCFF089GBC	8
chr1	156418369	156418370	+	forebrain_ENCFF430PPJ,hindbrain_ENCFF092NMJ,kidney_ENCFF024JOZ,liver_ENCFF136ZDK,liver_ENCFF589ZBJ,lung_ENCFF165LXO,lung_ENCFF198SSR,midbrain_ENCFF089GBC,stomach_ENCFF907XEG	9
chr1	156505365	156505366	+	liver_ENCFF136ZDK,liver_ENCFF589ZBJ,lung_ENCFF165LXO,lung_ENCFF198SSR,stomach_ENCFF907XEG	5
chr1	156540373	156540374	-	forebrain_ENCFF430PPJ,kidney_ENCFF024JOZ,liver_ENCFF136ZDK,lung_ENCFF165LXO,lung_ENCFF198SSR	5
chr1	156730979	156730980	+	forebrain_ENCFF430PPJ,intestine_ENCFF327LYS,lung_ENCFF165LXO,lung_ENCFF198SSR	4
chr1	157064044	157064045	-	liver_ENCFF589ZBJ,lung_ENCFF198SSR,midbrain_ENCFF089GBC	3
chr1	157536669	157536670	-	forebrain_ENCFF430PPJ,hindbrain_ENCFF092NMJ,liver_ENCFF136ZDK,liver_ENCFF589ZBJ,lung_ENCFF165LXO,lung_ENCFF198SSR,midbrain_ENCFF089GBC,stomach_ENCFF907XEG	8
chr1	157558353	157558354	+	hindbrain_ENCFF092NMJ,kidney_ENCFF024JOZ,midbrain_ENCFF089GBC	3
chr1	158214936	158214937	+	forebrain_ENCFF430PPJ,heart_ENCFF609MDN,hindbrain_ENCFF092NMJ,intestine_ENCFF327LYS,liver_ENCFF589ZBJ,lung_ENCFF165LXO,lung_ENCFF198SSR	7
chr1	158355310	158355311	+	midbrain_ENCFF089GBC	1
chr1	158355326	158355327	-	hindbrain_ENCFF092NMJ	1
chr1	159725770	159725771	+	intestine_ENCFF327LYS	1
chr1	161180899	161180900	-	heart_ENCFF609MDN,liver_ENCFF136ZDK,lung_ENCFF198SSR,midbrain_ENCFF089GBC,stomach_ENCFF907XEG	5
chr1	161214632	161214633	+	forebrain_ENCFF430PPJ,heart_ENCFF609MDN,kidney_ENCFF024JOZ,lung_ENCFF198SSR	4
chr1	161687756	161687757	-	hindbrain_ENCFF092NMJ,kidney_ENCFF024JOZ,liver_ENCFF136ZDK,liver_ENCFF589ZBJ,lung_ENCFF198SSR,midbrain_ENCFF089GBC,stomach_ENCFF907XEG	7
chr1	161735662	161735663	+	forebrain_ENCFF430PPJ,hindbrain_ENCFF092NMJ,liver_ENCFF589ZBJ	3
chr1	161735678	161735679	-	heart_ENCFF609MDN,intestine_ENCFF327LYS,kidney_ENCFF024JOZ,liver_ENCFF136ZDK,lung_ENCFF165LXO,lung_ENCFF198SSR,midbrain_ENCFF089GBC,stomach_ENCFF907XEG	8
chr1	161737064	161737065	-	forebrain_ENCFF430PPJ,heart_ENCFF609MDN,hindbrain_ENCFF092NMJ,intestine_ENCFF327LYS,liver_ENCFF136ZDK,liver_ENCFF589ZBJ,lung_ENCFF165LXO,lung_ENCFF198SSR,midbrain_ENCFF089GBC	9
chr1	162358222	162358223	+	forebrain_ENCFF430PPJ,heart_ENCFF609MDN,hindbrain_ENCFF092NMJ,kidney_ENCFF024JOZ,liver_ENCFF136ZDK,liver_ENCFF589ZBJ,midbrain_ENCFF089GBC	7
chr1	162359429	162359430	+	forebrain_ENCFF430PPJ,hindbrain_ENCFF092NMJ,liver_ENCFF136ZDK,lung_ENCFF165LXO,lung_ENCFF198SSR,stomach_ENCFF907XEG	6
chr1	162620672	162620673	-	forebrain_ENCFF430PPJ,hindbrain_ENCFF092NMJ,lung_ENCFF165LXO,midbrain_ENCFF089GBC,stomach_ENCFF907XEG	5
chr1	162814046	162814047	+	forebrain_ENCFF430PPJ,hindbrain_ENCFF092NMJ,intestine_ENCFF327LYS,kidney_ENCFF024JOZ,liver_ENCFF589ZBJ,lung_ENCFF198SSR,midbrain_ENCFF089GBC,stomach_ENCFF907XEG	8
chr1	162880172	162880173	+	heart_ENCFF609MDN,liver_ENCFF136ZDK,liver_ENCFF589ZBJ,lung_ENCFF165LXO,lung_ENCFF198SSR,midbrain_ENCFF089GBC,stomach_ENCFF907XEG	7
chr1	163091643	163091644	+	liver_ENCFF589ZBJ	1
chr1	164009417	164009418	+	forebrain_ENCFF430PPJ,heart_ENCFF609MDN,kidney_ENCFF024JOZ,liver_ENCFF589ZBJ,lung_ENCFF165LXO,midbrain_ENCFF089GBC,stomach_ENCFF907XEG	7
chr1	164366903	164366904	+	liver_ENCFF589ZBJ	1
chr1	165018775	165018776	+	forebrain_ENCFF430PPJ,midbrain_ENCFF089GBC	2
chr1	165241022	165241023	-	stomach_ENCFF907XEG	1
chr1	165320748	165320749	-	liver_ENCFF136ZDK,lung_ENCFF198SSR,midbrain_ENCFF089GBC	3
chr1	165579573	165579574	-	forebrain_ENCFF430PPJ,heart_ENCFF609MDN,kidney_ENCFF024JOZ,lung_ENCFF165LXO	4
chr1	165658801	165658802	-	kidney_ENCFF024JOZ	1
chr1	165853909	165853910	+	kidney_ENCFF024JOZ,lung_ENCFF165LXO,lung_ENCFF198SSR	3
chr1	165853924	165853925	-	forebrain_ENCFF430PPJ,heart_ENCFF609MDN,hindbrain_ENCFF092NMJ,intestine_ENCFF327LYS,liver_ENCFF136ZDK,liver_ENCFF589ZBJ,midbrain_ENCFF089GBC,stomach_ENCFF907XEG	8
chr1	167212490	167212491	-	heart_ENCFF609MDN,hindbrain_ENCFF092NMJ,lung_ENCFF165LXO	3
chr1	167669967	167669968	-	forebrain_ENCFF430PPJ,heart_ENCFF609MDN,hindbrain_ENCFF092NMJ,kidney_ENCFF024JOZ,liver_ENCFF589ZBJ,lung_ENCFF198SSR,midbrain_ENCFF089GBC,stomach_ENCFF907XEG	8
chr1	167896483	167896484	-	forebrain_ENCFF430PPJ,heart_ENCFF609MDN,hindbrain_ENCFF092NMJ,liver_ENCFF136ZDK,lung_ENCFF198SSR,midbrain_ENCFF089GBC	6
chr1	167932284	167932285	-	forebrain_ENCFF430PPJ,hindbrain_ENCFF092NMJ,intestine_ENCFF327LYS,kidney_ENCFF024JOZ,liver_ENCFF589ZBJ,midbrain_ENCFF089GBC,stomach_ENCFF907XEG	7
chr1	168411326	168411327	+	forebrain_ENCFF430PPJ,intestine_ENCFF327LYS,kidney_ENCFF024JOZ,midbrain_ENCFF089GBC,stomach_ENCFF907XEG	5
chr1	169347943	169347944	-	heart_ENCFF609MDN,hindbrain_ENCFF092NMJ,midbrain_ENCFF089GBC,stomach_ENCFF907XEG	4
chr1	169495842	169495843	-	heart_ENCFF609MDN,hindbrain_ENCFF092NMJ	2
chr1	170844579	170844580	-	forebrain_ENCFF430PPJ,heart_ENCFF609MDN,hindbrain_ENCFF092NMJ,intestine_ENCFF327LYS,lung_ENCFF165LXO,lung_ENCFF198SSR,midbrain_ENCFF089GBC	7
chr1	171221013	171221014	-	forebrain_ENCFF430PPJ,hindbrain_ENCFF092NMJ,liver_ENCFF136ZDK,lung_ENCFF165LXO,lung_ENCFF198SSR,midbrain_ENCFF089GBC	6
chr1	171242187	171242188	+	heart_ENCFF609MDN,intestine_ENCFF327LYS,kidney_ENCFF024JOZ,lung_ENCFF198SSR	4
chr1	171257391	171257392	-	forebrain_ENCFF430PPJ,hindbrain_ENCFF092NMJ,intestine_ENCFF327LYS,liver_ENCFF589ZBJ,lung_ENCFF165LXO,lung_ENCFF198SSR,midbrain_ENCFF089GBC,stomach_ENCFF907XEG	8
chr1	171356174	171356175	-	hindbrain_ENCFF092NMJ,liver_ENCFF589ZBJ,lung_ENCFF165LXO,midbrain_ENCFF089GBC	4
chr1	171387423	171387424	-	forebrain_ENCFF430PPJ,heart_ENCFF609MDN,hindbrain_ENCFF092NMJ,liver_ENCFF589ZBJ,lung_ENCFF198SSR,midbrain_ENCFF089GBC	6
chr1	171699241	171699242	-	lung_ENCFF165LXO,lung_ENCFF198SSR	2
chr1	171787968	171787969	+	midbrain_ENCFF089GBC	1
chr1	172324923	172324924	-	forebrain_ENCFF430PPJ,heart_ENCFF609MDN,hindbrain_ENCFF092NMJ,intestine_ENCFF327LYS,liver_ENCFF136ZDK,liver_ENCFF589ZBJ,lung_ENCFF165LXO,lung_ENCFF198SSR,midbrain_ENCFF089GBC,stomach_ENCFF907XEG	10
chr1	172326857	172326858	-	midbrain_ENCFF089GBC	1
chr1	172357765	172357766	-	forebrain_ENCFF430PPJ,hindbrain_ENCFF092NMJ,kidney_ENCFF024JOZ,liver_ENCFF589ZBJ,lung_ENCFF165LXO	5
chr1	172490585	172490586	-	forebrain_ENCFF430PPJ,heart_ENCFF609MDN,hindbrain_ENCFF092NMJ,liver_ENCFF136ZDK,liver_ENCFF589ZBJ,lung_ENCFF165LXO,lung_ENCFF198SSR,midbrain_ENCFF089GBC	8
chr1	173323985	173323986	+	forebrain_ENCFF430PPJ,hindbrain_ENCFF092NMJ,intestine_ENCFF327LYS,kidney_ENCFF024JOZ,liver_ENCFF136ZDK,lung_ENCFF165LXO,lung_ENCFF198SSR	7
chr1	173339705	173339706	+	hindbrain_ENCFF092NMJ,liver_ENCFF589ZBJ,stomach_ENCFF907XEG	3
chr1	173456548	173456549	+	forebrain_ENCFF430PPJ,heart_ENCFF609MDN,hindbrain_ENCFF092NMJ,intestine_ENCFF327LYS,kidney_ENCFF024JOZ,liver_ENCFF136ZDK,liver_ENCFF589ZBJ,lung_ENCFF165LXO,lung_ENCFF198SSR,midbrain_ENCFF089GBC	10
chr1	174674842	174674843	-	heart_ENCFF609MDN,intestine_ENCFF327LYS,kidney_ENCFF024JOZ,liver_ENCFF589ZBJ	4
chr1	175000022	175000023	-	liver_ENCFF136ZDK	1
chr1	175924040	175924041	-	heart_ENCFF609MDN,hindbrain_ENCFF092NMJ,liver_ENCFF136ZDK,lung_ENCFF165LXO,lung_ENCFF198SSR,midbrain_ENCFF089GBC,stomach_ENCFF907XEG	7
chr1	176877917	176877918	-	forebrain_ENCFF430PPJ,heart_ENCFF609MDN,hindbrain_ENCFF092NMJ,intestine_ENCFF327LYS,kidney_ENCFF024JOZ,liver_ENCFF136ZDK,liver_ENCFF589ZBJ,lung_ENCFF165LXO,lung_ENCFF198SSR,midbrain_ENCFF089GBC,stomach_ENCFF907XEG	11
chr1	177685122	177685123	-	forebrain_ENCFF430PPJ,stomach_ENCFF907XEG	2
chr1	179541734	179541735	-	forebrain_ENCFF430PPJ,kidney_ENCFF024JOZ	2
chr1	180263791	180263792	+	heart_ENCFF609MDN,kidney_ENCFF024JOZ,liver_ENCFF136ZDK,lung_ENCFF198SSR,stomach_ENCFF907XEG	5
chr1	180474501	180474502	-	midbrain_ENCFF089GBC,stomach_ENCFF907XEG	2
chr1	180774844	180774845	+	forebrain_ENCFF430PPJ,heart_ENCFF609MDN,hindbrain_ENCFF092NMJ,intestine_ENCFF327LYS,kidney_ENCFF024JOZ,liver_ENCFF136ZDK,liver_ENCFF589ZBJ,lung_ENCFF165LXO,lung_ENCFF198SSR,midbrain_ENCFF089GBC,stomach_ENCFF907XEG	11
chr1	180863842	180863843	+	forebrain_ENCFF430PPJ,heart_ENCFF609MDN,hindbrain_ENCFF092NMJ,intestine_ENCFF327LYS,liver_ENCFF136ZDK,liver_ENCFF589ZBJ,lung_ENCFF165LXO,lung_ENCFF198SSR,stomach_ENCFF907XEG	9
chr1	180919901	180919902	+	hindbrain_ENCFF092NMJ,intestine_ENCFF327LYS,kidney_ENCFF024JOZ,liver_ENCFF136ZDK,liver_ENCFF589ZBJ,lung_ENCFF165LXO,midbrain_ENCFF089GBC,stomach_ENCFF907XEG	8
chr1	181545614	181545615	-	hindbrain_ENCFF092NMJ,liver_ENCFF136ZDK,liver_ENCFF589ZBJ,lung_ENCFF165LXO,lung_ENCFF198SSR,midbrain_ENCFF089GBC	6
chr1	181617528	181617529	+	forebrain_ENCFF430PPJ,intestine_ENCFF327LYS,liver_ENCFF589ZBJ,lung_ENCFF198SSR,midbrain_ENCFF089GBC,stomach_ENCFF907XEG	6
chr1	181617544	181617545	-	heart_ENCFF609MDN,hindbrain_ENCFF092NMJ,kidney_ENCFF024JOZ,liver_ENCFF136ZDK,lung_ENCFF165LXO	5
chr1	181881092	181881093	-	lung_ENCFF165LXO,lung_ENCFF198SSR	2
chr1	182131019	182131020	+	forebrain_ENCFF430PPJ,heart_ENCFF609MDN,kidney_ENCFF024JOZ,lung_ENCFF198SSR	4
chr1	182140597	182140598	-	forebrain_ENCFF430PPJ,heart_ENCFF609MDN,hindbrain_ENCFF092NMJ,liver_ENCFF136ZDK,liver_ENCFF589ZBJ,lung_ENCFF165LXO,lung_ENCFF198SSR,midbrain_ENCFF089GBC,stomach_ENCFF907XEG	9
chr1	182376361	182376362	+	forebrain_ENCFF430PPJ,heart_ENCFF609MDN,kidney_ENCFF024JOZ,liver_ENCFF589ZBJ,midbrain_ENCFF089GBC,stomach_ENCFF907XEG	6
chr1	182560499	182560500	+	liver_ENCFF589ZBJ,lung_ENCFF165LXO,lung_ENCFF198SSR	3
chr1	182605538	182605539	-	midbrain_ENCFF089GBC	1
chr1	182605554	182605555	+	hindbrain_ENCFF092NMJ,intestine_ENCFF327LYS	2
chr1	183238149	183238150	-	forebrain_ENCFF430PPJ,heart_ENCFF609MDN,intestine_ENCFF327LYS,kidney_ENCFF024JOZ,liver_ENCFF136ZDK,liver_ENCFF589ZBJ,lung_ENCFF198SSR,midbrain_ENCFF089GBC,stomach_ENCFF907XEG	9
chr1	183243468	183243469	+	midbrain_ENCFF089GBC,stomach_ENCFF907XEG	2
chr1	183350074	183350075	+	forebrain_ENCFF430PPJ,hindbrain_ENCFF092NMJ,liver_ENCFF136ZDK,liver_ENCFF589ZBJ,lung_ENCFF165LXO,lung_ENCFF198SSR,midbrain_ENCFF089GBC,stomach_ENCFF907XEG	8
chr1	183657264	183657265	-	heart_ENCFF609MDN,hindbrain_ENCFF092NMJ,midbrain_ENCFF089GBC	3
chr1	184448091	184448092	+	intestine_ENCFF327LYS,liver_ENCFF136ZDK,liver_ENCFF589ZBJ,midbrain_ENCFF089GBC	4
chr1	184786887	184786888	+	kidney_ENCFF024JOZ,lung_ENCFF198SSR	2
chr1	184825314	184825315	-	forebrain_ENCFF430PPJ,hindbrain_ENCFF092NMJ,kidney_ENCFF024JOZ,liver_ENCFF136ZDK,lung_ENCFF198SSR,midbrain_ENCFF089GBC,stomach_ENCFF907XEG	7
chr1	185187570	185187571	-	heart_ENCFF609MDN,hindbrain_ENCFF092NMJ,kidney_ENCFF024JOZ,liver_ENCFF136ZDK,liver_ENCFF589ZBJ,lung_ENCFF198SSR	6
chr1	185262711	185262712	+	forebrain_ENCFF430PPJ,hindbrain_ENCFF092NMJ,intestine_ENCFF327LYS,liver_ENCFF136ZDK,liver_ENCFF589ZBJ,lung_ENCFF165LXO,midbrain_ENCFF089GBC,stomach_ENCFF907XEG	8
chr1	185262727	185262728	-	heart_ENCFF609MDN,kidney_ENCFF024JOZ,lung_ENCFF198SSR	3
chr1	185843456	185843457	+	intestine_ENCFF327LYS,lung_ENCFF165LXO	2
chr1	186699137	186699138	+	forebrain_ENCFF430PPJ,heart_ENCFF609MDN,hindbrain_ENCFF092NMJ,liver_ENCFF136ZDK,liver_ENCFF589ZBJ,lung_ENCFF165LXO,lung_ENCFF198SSR,midbrain_ENCFF089GBC	8
chr1	186722155	186722156	-	forebrain_ENCFF430PPJ	1
chr1	186770844	186770845	+	intestine_ENCFF327LYS,lung_ENCFF165LXO,lung_ENCFF198SSR	3
chr1	187031938	187031939	+	forebrain_ENCFF430PPJ,heart_ENCFF609MDN,midbrain_ENCFF089GBC	3
chr1	187137650	187137651	+	liver_ENCFF136ZDK	1
chr1	187137653	187137654	+	forebrain_ENCFF430PPJ,heart_ENCFF609MDN,hindbrain_ENCFF092NMJ,intestine_ENCFF327LYS,kidney_ENCFF024JOZ,liver_ENCFF589ZBJ,lung_ENCFF165LXO,lung_ENCFF198SSR,midbrain_ENCFF089GBC,stomach_ENCFF907XEG	10
chr1	187452374	187452375	+	heart_ENCFF609MDN,kidney_ENCFF024JOZ	2
chr1	187454607	187454608	+	forebrain_ENCFF430PPJ,heart_ENCFF609MDN,kidney_ENCFF024JOZ,liver_ENCFF136ZDK,lung_ENCFF198SSR,stomach_ENCFF907XEG	6
chr1	188509120	188509121	+	hindbrain_ENCFF092NMJ,intestine_ENCFF327LYS,kidney_ENCFF024JOZ,lung_ENCFF198SSR	4
chr1	189253398	189253399	+	forebrain_ENCFF430PPJ,hindbrain_ENCFF092NMJ,intestine_ENCFF327LYS,kidney_ENCFF024JOZ,liver_ENCFF136ZDK,liver_ENCFF589ZBJ,lung_ENCFF165LXO,lung_ENCFF198SSR,midbrain_ENCFF089GBC,stomach_ENCFF907XEG	10
chr1	189883116	189883117	-	forebrain_ENCFF430PPJ,heart_ENCFF609MDN,hindbrain_ENCFF092NMJ,intestine_ENCFF327LYS,kidney_ENCFF024JOZ,liver_ENCFF136ZDK,liver_ENCFF589ZBJ,lung_ENCFF165LXO,lung_ENCFF198SSR,midbrain_ENCFF089GBC,stomach_ENCFF907XEG	11
chr1	189883985	189883986	+	hindbrain_ENCFF092NMJ,intestine_ENCFF327LYS,liver_ENCFF136ZDK,liver_ENCFF589ZBJ,lung_ENCFF165LXO,lung_ENCFF198SSR,stomach_ENCFF907XEG	7
chr1	189973247	189973248	-	heart_ENCFF609MDN,hindbrain_ENCFF092NMJ,kidney_ENCFF024JOZ,midbrain_ENCFF089GBC	4
chr1	190695782	190695783	-	forebrain_ENCFF430PPJ,heart_ENCFF609MDN,hindbrain_ENCFF092NMJ,liver_ENCFF589ZBJ,midbrain_ENCFF089GBC,stomach_ENCFF907XEG	6
chr1	191095168	191095169	+	forebrain_ENCFF430PPJ,liver_ENCFF136ZDK,lung_ENCFF165LXO,midbrain_ENCFF089GBC	4
chr1	191834991	191834992	+	forebrain_ENCFF430PPJ,kidney_ENCFF024JOZ,liver_ENCFF136ZDK,lung_ENCFF165LXO	4
chr1	191995671	191995672	+	forebrain_ENCFF430PPJ,heart_ENCFF609MDN,kidney_ENCFF024JOZ,liver_ENCFF136ZDK,liver_ENCFF589ZBJ,lung_ENCFF165LXO,lung_ENCFF198SSR,stomach_ENCFF907XEG	8
chr1	192094649	192094650	-	kidney_ENCFF024JOZ,lung_ENCFF198SSR	2
chr1	192107548	192107549	-	heart_ENCFF609MDN,intestine_ENCFF327LYS,lung_ENCFF198SSR	3
chr1	192727157	192727158	+	liver_ENCFF589ZBJ,lung_ENCFF165LXO	2
chr1	192745310	192745311	-	forebrain_ENCFF430PPJ,heart_ENCFF609MDN,intestine_ENCFF327LYS,kidney_ENCFF024JOZ,liver_ENCFF136ZDK,liver_ENCFF589ZBJ,lung_ENCFF198SSR,midbrain_ENCFF089GBC,stomach_ENCFF907XEG	9
chr1	193255675	193255676	+	kidney_ENCFF024JOZ,liver_ENCFF589ZBJ	2
chr1	193324448	193324449	-	forebrain_ENCFF430PPJ,heart_ENCFF609MDN,kidney_ENCFF024JOZ,liver_ENCFF589ZBJ,midbrain_ENCFF089GBC	5
chr1	193364008	193364009	-	forebrain_ENCFF430PPJ,hindbrain_ENCFF092NMJ,intestine_ENCFF327LYS,liver_ENCFF136ZDK,lung_ENCFF165LXO,midbrain_ENCFF089GBC	6
chr1	194624627	194624628	+	forebrain_ENCFF430PPJ,hindbrain_ENCFF092NMJ,kidney_ENCFF024JOZ,liver_ENCFF589ZBJ,lung_ENCFF165LXO,lung_ENCFF198SSR,midbrain_ENCFF089GBC,stomach_ENCFF907XEG	8
chr1	194753360	194753361	+	forebrain_ENCFF430PPJ,heart_ENCFF609MDN,hindbrain_ENCFF092NMJ,intestine_ENCFF327LYS,kidney_ENCFF024JOZ,liver_ENCFF136ZDK,liver_ENCFF589ZBJ,lung_ENCFF165LXO,lung_ENCFF198SSR,midbrain_ENCFF089GBC	10
chr10	3513090	3513091	+	lung_ENCFF165LXO	1
chr10	3568026	3568027	-	hindbrain_ENCFF092NMJ,stomach_ENCFF907XEG	2
chr10	3996628	3996629	+	hindbrain_ENCFF092NMJ,kidney_ENCFF024JOZ,lung_ENCFF165LXO,stomach_ENCFF907XEG	4
chr10	4372147	4372148	-	forebrain_ENCFF430PPJ,heart_ENCFF609MDN,hindbrain_ENCFF092NMJ,intestine_ENCFF327LYS,kidney_ENCFF024JOZ,liver_ENCFF136ZDK,liver_ENCFF589ZBJ,lung_ENCFF198SSR,midbrain_ENCFF089GBC,stomach_ENCFF907XEG	10
chr10	4598429	4598430	+	lung_ENCFF198SSR	1
chr10	5161769	5161770	-	heart_ENCFF609MDN,hindbrain_ENCFF092NMJ,lung_ENCFF165LXO	3
chr10	5490244	5490245	+	heart_ENCFF609MDN,hindbrain_ENCFF092NMJ,intestine_ENCFF327LYS,liver_ENCFF589ZBJ,lung_ENCFF165LXO,midbrain_ENCFF089GBC	6
chr10	5787135	5787136	-	forebrain_ENCFF430PPJ,hindbrain_ENCFF092NMJ,kidney_ENCFF024JOZ,liver_ENCFF136ZDK,stomach_ENCFF907XEG	5
chr10	5859963	5859964	-	forebrain_ENCFF430PPJ,hindbrain_ENCFF092NMJ,liver_ENCFF589ZBJ,lung_ENCFF198SSR,stomach_ENCFF907XEG	5
chr10	7068801	7068802	+	heart_ENCFF609MDN,intestine_ENCFF327LYS,liver_ENCFF589ZBJ,lung_ENCFF165LXO,midbrain_ENCFF089GBC,stomach_ENCFF907XEG	6
chr10	7333547	7333548	+	forebrain_ENCFF430PPJ,heart_ENCFF609MDN,hindbrain_ENCFF092NMJ,intestine_ENCFF327LYS,liver_ENCFF136ZDK,lung_ENCFF165LXO,stomach_ENCFF907XEG	7
chr10	7600877	7600878	-	forebrain_ENCFF430PPJ,heart_ENCFF609MDN,kidney_ENCFF024JOZ,liver_ENCFF136ZDK,liver_ENCFF589ZBJ,lung_ENCFF165LXO,lung_ENCFF198SSR,midbrain_ENCFF089GBC,stomach_ENCFF907XEG	9
chr10	8743042	8743043	+	lung_ENCFF198SSR	1
chr10	9053553	9053554	+	forebrain_ENCFF430PPJ,intestine_ENCFF327LYS,kidney_ENCFF024JOZ,liver_ENCFF136ZDK,lung_ENCFF165LXO,lung_ENCFF198SSR	6
chr10	9071849	9071850	-	heart_ENCFF609MDN,liver_ENCFF136ZDK	2
chr10	12690819	12690820	-	forebrain_ENCFF430PPJ,heart_ENCFF609MDN,hindbrain_ENCFF092NMJ,intestine_ENCFF327LYS,kidney_ENCFF024JOZ,liver_ENCFF136ZDK,lung_ENCFF165LXO,lung_ENCFF198SSR,midbrain_ENCFF089GBC	9
chr10	13016714	13016715	+	forebrain_ENCFF430PPJ,heart_ENCFF609MDN,hindbrain_ENCFF092NMJ,liver_ENCFF136ZDK,lung_ENCFF165LXO,lung_ENCFF198SSR,midbrain_ENCFF089GBC,stomach_ENCFF907XEG	8
chr10	13018651	13018652	+	lung_ENCFF198SSR,midbrain_ENCFF089GBC,stomach_ENCFF907XEG	3
chr10	17733237	17733238	+	forebrain_ENCFF430PPJ,heart_ENCFF609MDN,hindbrain_ENCFF092NMJ,intestine_ENCFF327LYS,kidney_ENCFF024JOZ,liver_ENCFF136ZDK,liver_ENCFF589ZBJ,lung_ENCFF165LXO,lung_ENCFF198SSR,midbrain_ENCFF089GBC,stomach_ENCFF907XEG	11
chr10	18528766	18528767	-	forebrain_ENCFF430PPJ,heart_ENCFF609MDN,hindbrain_ENCFF092NMJ,intestine_ENCFF327LYS,liver_ENCFF136ZDK,liver_ENCFF589ZBJ,lung_ENCFF165LXO,lung_ENCFF198SSR,midbrain_ENCFF089GBC,stomach_ENCFF907XEG	10
chr10	18770082	18770083	+	forebrain_ENCFF430PPJ,liver_ENCFF589ZBJ,lung_ENCFF165LXO,stomach_ENCFF907XEG	4
chr10	18836078	18836079	+	liver_ENCFF136ZDK	1
chr10	19297848	19297849	+	forebrain_ENCFF430PPJ,kidney_ENCFF024JOZ,liver_ENCFF136ZDK,liver_ENCFF589ZBJ,lung_ENCFF198SSR,midbrain_ENCFF089GBC,stomach_ENCFF907XEG	7
chr10	19491689	19491690	+	forebrain_ENCFF430PPJ,heart_ENCFF609MDN,hindbrain_ENCFF092NMJ,intestine_ENCFF327LYS,kidney_ENCFF024JOZ,liver_ENCFF136ZDK,liver_ENCFF589ZBJ,lung_ENCFF198SSR,midbrain_ENCFF089GBC,stomach_ENCFF907XEG	10
chr10	19811955	19811956	-	heart_ENCFF609MDN,hindbrain_ENCFF092NMJ,intestine_ENCFF327LYS,liver_ENCFF589ZBJ,lung_ENCFF165LXO,midbrain_ENCFF089GBC,stomach_ENCFF907XEG	7
chr10	20125454	20125455	-	forebrain_ENCFF430PPJ,heart_ENCFF609MDN,hindbrain_ENCFF092NMJ,kidney_ENCFF024JOZ,liver_ENCFF136ZDK,liver_ENCFF589ZBJ,lung_ENCFF165LXO,lung_ENCFF198SSR,stomach_ENCFF907XEG	9
chr10	21378790	21378791	+	intestine_ENCFF327LYS,kidney_ENCFF024JOZ,liver_ENCFF136ZDK,liver_ENCFF589ZBJ,lung_ENCFF198SSR,midbrain_ENCFF089GBC,stomach_ENCFF907XEG	7
chr10	21421227	21421228	+	hindbrain_ENCFF092NMJ,intestine_ENCFF327LYS,kidney_ENCFF024JOZ,liver_ENCFF136ZDK	4
chr10	21601116	21601117	+	forebrain_ENCFF430PPJ,heart_ENCFF609MDN,hindbrain_ENCFF092NMJ,intestine_ENCFF327LYS,liver_ENCFF136ZDK,liver_ENCFF589ZBJ,lung_ENCFF165LXO,lung_ENCFF198SSR,midbrain_ENCFF089GBC,stomach_ENCFF907XEG	10
chr10	22007977	22007978	-	liver_ENCFF589ZBJ	1
chr10	22010334	22010335	-	forebrain_ENCFF430PPJ,hindbrain_ENCFF092NMJ,intestine_ENCFF327LYS,liver_ENCFF136ZDK,liver_ENCFF589ZBJ,lung_ENCFF165LXO,lung_ENCFF198SSR	7
chr10	22858309	22858310	-	hindbrain_ENCFF092NMJ,liver_ENCFF136ZDK,lung_ENCFF165LXO,midbrain_ENCFF089GBC,stomach_ENCFF907XEG	5
chr10	23087028	23087029	+	liver_ENCFF589ZBJ,lung_ENCFF165LXO	2
chr10	24312559	24312560	-	heart_ENCFF609MDN	1
chr10	24382099	24382100	+	forebrain_ENCFF430PPJ,hindbrain_ENCFF092NMJ,liver_ENCFF136ZDK,liver_ENCFF589ZBJ,lung_ENCFF165LXO,stomach_ENCFF907XEG	6
chr10	24625278	24625279	-	forebrain_ENCFF430PPJ,heart_ENCFF609MDN,hindbrain_ENCFF092NMJ,kidney_ENCFF024JOZ,lung_ENCFF165LXO,lung_ENCFF198SSR,midbrain_ENCFF089GBC,stomach_ENCFF907XEG	8
chr10	24630857	24630858	+	heart_ENCFF609MDN,hindbrain_ENCFF092NMJ,kidney_ENCFF024JOZ,liver_ENCFF589ZBJ,lung_ENCFF165LXO,lung_ENCFF198SSR	6
chr10	24797440	24797441	+	forebrain_ENCFF430PPJ,heart_ENCFF609MDN,hindbrain_ENCFF092NMJ,intestine_ENCFF327LYS,liver_ENCFF136ZDK,liver_ENCFF589ZBJ,lung_ENCFF165LXO,lung_ENCFF198SSR,midbrain_ENCFF089GBC,stomach_ENCFF907XEG	10
chr10	25239363	25239364	-	hindbrain_ENCFF092NMJ,intestine_ENCFF327LYS,kidney_ENCFF024JOZ,liver_ENCFF589ZBJ,lung_ENCFF198SSR,midbrain_ENCFF089GBC,stomach_ENCFF907XEG	7
chr10	25499862	25499863	+	forebrain_ENCFF430PPJ,heart_ENCFF609MDN,hindbrain_ENCFF092NMJ,liver_ENCFF589ZBJ,lung_ENCFF165LXO,lung_ENCFF198SSR,midbrain_ENCFF089GBC,stomach_ENCFF907XEG	8
chr10	26752736	26752737	-	forebrain_ENCFF430PPJ,hindbrain_ENCFF092NMJ,kidney_ENCFF024JOZ,liver_ENCFF136ZDK,liver_ENCFF589ZBJ,lung_ENCFF198SSR,midbrain_ENCFF089GBC,stomach_ENCFF907XEG	8
chr10	27264913	27264914	+	kidney_ENCFF024JOZ,stomach_ENCFF907XEG	2
chr10	28844355	28844356	-	forebrain_ENCFF430PPJ,hindbrain_ENCFF092NMJ,liver_ENCFF136ZDK,lung_ENCFF165LXO	4
chr10	32890996	32890997	-	midbrain_ENCFF089GBC	1
chr10	34326930	34326931	-	hindbrain_ENCFF092NMJ,lung_ENCFF165LXO,lung_ENCFF198SSR,stomach_ENCFF907XEG	4
chr10	36791993	36791994	-	hindbrain_ENCFF092NMJ	1
chr10	36834428	36834429	-	forebrain_ENCFF430PPJ,heart_ENCFF609MDN,hindbrain_ENCFF092NMJ,intestine_ENCFF327LYS,kidney_ENCFF024JOZ,liver_ENCFF136ZDK,liver_ENCFF589ZBJ,lung_ENCFF165LXO,lung_ENCFF198SSR,midbrain_ENCFF089GBC	10
chr10	37014447	37014448	+	kidney_ENCFF024JOZ,liver_ENCFF136ZDK,lung_ENCFF198SSR,stomach_ENCFF907XEG	4
chr10	39158503	39158504	+	intestine_ENCFF327LYS,liver_ENCFF136ZDK	2
chr10	39158518	39158519	-	midbrain_ENCFF089GBC	1
chr10	40525159	40525160	-	forebrain_ENCFF430PPJ,heart_ENCFF609MDN,hindbrain_ENCFF092NMJ,intestine_ENCFF327LYS,kidney_ENCFF024JOZ,liver_ENCFF589ZBJ,lung_ENCFF165LXO,lung_ENCFF198SSR,midbrain_ENCFF089GBC,stomach_ENCFF907XEG	10
chr10	41272059	41272060	-	heart_ENCFF609MDN,hindbrain_ENCFF092NMJ,intestine_ENCFF327LYS,kidney_ENCFF024JOZ,liver_ENCFF136ZDK,liver_ENCFF589ZBJ,lung_ENCFF165LXO,lung_ENCFF198SSR	8
chr10	41684938	41684939	+	intestine_ENCFF327LYS,kidney_ENCFF024JOZ,stomach_ENCFF907XEG	3
chr10	42291573	42291574	-	forebrain_ENCFF430PPJ,heart_ENCFF609MDN,hindbrain_ENCFF092NMJ,intestine_ENCFF327LYS,kidney_ENCFF024JOZ,liver_ENCFF136ZDK,liver_ENCFF589ZBJ,lung_ENCFF165LXO,lung_ENCFF198SSR,midbrain_ENCFF089GBC,stomach_ENCFF907XEG	11
chr10	42601766	42601767	-	lung_ENCFF165LXO	1
chr10	42841956	42841957	+	lung_ENCFF165LXO	1
chr10	43052661	43052662	+	hindbrain_ENCFF092NMJ,kidney_ENCFF024JOZ,liver_ENCFF136ZDK,liver_ENCFF589ZBJ,lung_ENCFF165LXO,lung_ENCFF198SSR,midbrain_ENCFF089GBC	7
chr10	43212059	43212060	+	forebrain_ENCFF430PPJ,hindbrain_ENCFF092NMJ,kidney_ENCFF024JOZ,liver_ENCFF136ZDK,lung_ENCFF198SSR,midbrain_ENCFF089GBC,stomach_ENCFF907XEG	7
chr10	43378497	43378498	-	kidney_ENCFF024JOZ,stomach_ENCFF907XEG	2
chr10	44024870	44024871	-	liver_ENCFF589ZBJ	1
chr10	44160271	44160272	-	intestine_ENCFF327LYS,lung_ENCFF165LXO,lung_ENCFF198SSR,midbrain_ENCFF089GBC,stomach_ENCFF907XEG	5
chr10	44219304	44219305	-	forebrain_ENCFF430PPJ	1
chr10	44235504	44235505	-	forebrain_ENCFF430PPJ,heart_ENCFF609MDN,hindbrain_ENCFF092NMJ,intestine_ENCFF327LYS,kidney_ENCFF024JOZ,lung_ENCFF165LXO,lung_ENCFF198SSR,midbrain_ENCFF089GBC,stomach_ENCFF907XEG	9
chr10	45051296	45051297	+	hindbrain_ENCFF092NMJ,intestine_ENCFF327LYS,liver_ENCFF589ZBJ,lung_ENCFF165LXO,lung_ENCFF198SSR,midbrain_ENCFF089GBC	6
chr10	45086855	45086856	-	heart_ENCFF609MDN,liver_ENCFF136ZDK,lung_ENCFF165LXO	3
chr10	51952230	51952231	-	intestine_ENCFF327LYS,lung_ENCFF198SSR	2
chr10	52331232	52331233	-	forebrain_ENCFF430PPJ,hindbrain_ENCFF092NMJ,liver_ENCFF136ZDK,lung_ENCFF165LXO,lung_ENCFF198SSR	5
chr10	52534050	52534051	+	forebrain_ENCFF430PPJ,liver_ENCFF589ZBJ,lung_ENCFF198SSR,midbrain_ENCFF089GBC	4
chr10	53346680	53346681	+	hindbrain_ENCFF092NMJ,liver_ENCFF136ZDK,lung_ENCFF165LXO,lung_ENCFF198SSR,stomach_ENCFF907XEG	5
chr10	53348430	53348431	+	heart_ENCFF609MDN	1
chr10	53796146	53796147	-	heart_ENCFF609MDN,intestine_ENCFF327LYS,lung_ENCFF165LXO	3
chr10	53812691	53812692	+	forebrain_ENCFF430PPJ,hindbrain_ENCFF092NMJ,intestine_ENCFF327LYS,kidney_ENCFF024JOZ,liver_ENCFF136ZDK,liver_ENCFF589ZBJ,lung_ENCFF165LXO,midbrain_ENCFF089GBC,stomach_ENCFF907XEG	9
chr10	56840936	56840937	-	heart_ENCFF609MDN,hindbrain_ENCFF092NMJ,liver_ENCFF589ZBJ,lung_ENCFF198SSR,midbrain_ENCFF089GBC	5
chr10	57001539	57001540	-	forebrain_ENCFF430PPJ,intestine_ENCFF327LYS,kidney_ENCFF024JOZ,liver_ENCFF136ZDK,liver_ENCFF589ZBJ,lung_ENCFF165LXO,lung_ENCFF198SSR,midbrain_ENCFF089GBC,stomach_ENCFF907XEG	9
chr10	57463479	57463480	+	forebrain_ENCFF430PPJ,heart_ENCFF609MDN,hindbrain_ENCFF092NMJ,intestine_ENCFF327LYS,kidney_ENCFF024JOZ,liver_ENCFF136ZDK,liver_ENCFF589ZBJ,lung_ENCFF165LXO,lung_ENCFF198SSR,midbrain_ENCFF089GBC,stomach_ENCFF907XEG	11
chr10	58560012	58560013	+	forebrain_ENCFF430PPJ,heart_ENCFF609MDN,hindbrain_ENCFF092NMJ,intestine_ENCFF327LYS,kidney_ENCFF024JOZ,liver_ENCFF589ZBJ,lung_ENCFF165LXO,lung_ENCFF198SSR,stomach_ENCFF907XEG	9
chr10	59289242	59289243	+	heart_ENCFF609MDN,liver_ENCFF136ZDK,lung_ENCFF165LXO,lung_ENCFF198SSR,stomach_ENCFF907XEG	5
chr10	59289258	59289259	-	forebrain_ENCFF430PPJ,hindbrain_ENCFF092NMJ,intestine_ENCFF327LYS,kidney_ENCFF024JOZ,liver_ENCFF589ZBJ,midbrain_ENCFF089GBC	6
chr10	59815038	59815039	-	forebrain_ENCFF430PPJ,kidney_ENCFF024JOZ	2
chr10	59893177	59893178	+	forebrain_ENCFF430PPJ,heart_ENCFF609MDN,liver_ENCFF136ZDK	3
chr10	59997823	59997824	+	forebrain_ENCFF430PPJ,liver_ENCFF136ZDK,midbrain_ENCFF089GBC,stomach_ENCFF907XEG	4
chr10	60124271	60124272	+	heart_ENCFF609MDN,hindbrain_ENCFF092NMJ,liver_ENCFF136ZDK,lung_ENCFF165LXO,lung_ENCFF198SSR,midbrain_ENCFF089GBC	6
chr10	60411998	60411999	+	heart_ENCFF609MDN,intestine_ENCFF327LYS,kidney_ENCFF024JOZ,liver_ENCFF136ZDK,liver_ENCFF589ZBJ,lung_ENCFF165LXO,lung_ENCFF198SSR,stomach_ENCFF907XEG	8
chr10	60613123	60613124	-	heart_ENCFF609MDN,hindbrain_ENCFF092NMJ,lung_ENCFF198SSR	3
chr10	60757196	60757197	-	forebrain_ENCFF430PPJ,heart_ENCFF609MDN,hindbrain_ENCFF092NMJ,kidney_ENCFF024JOZ,liver_ENCFF136ZDK,liver_ENCFF589ZBJ,lung_ENCFF165LXO,lung_ENCFF198SSR,midbrain_ENCFF089GBC,stomach_ENCFF907XEG	10
chr10	61052446	61052447	-	heart_ENCFF609MDN,liver_ENCFF589ZBJ	2
chr10	61072552	61072553	-	liver_ENCFF589ZBJ	1
chr10	61211889	61211890	+	kidney_ENCFF024JOZ	1
chr10	61211904	61211905	-	forebrain_ENCFF430PPJ,hindbrain_ENCFF092NMJ,intestine_ENCFF327LYS,liver_ENCFF136ZDK,liver_ENCFF589ZBJ,lung_ENCFF165LXO,lung_ENCFF198SSR,midbrain_ENCFF089GBC,stomach_ENCFF907XEG	9
chr10	61336298	61336299	-	kidney_ENCFF024JOZ	1
chr10	61344178	61344179	-	forebrain_ENCFF430PPJ,heart_ENCFF609MDN,hindbrain_ENCFF092NMJ,kidney_ENCFF024JOZ,lung_ENCFF165LXO,midbrain_ENCFF089GBC	6
chr10	61466337	61466338	-	hindbrain_ENCFF092NMJ,liver_ENCFF136ZDK,lung_ENCFF165LXO,stomach_ENCFF907XEG	4
chr10	61820254	61820255	+	intestine_ENCFF327LYS,kidney_ENCFF024JOZ,liver_ENCFF589ZBJ,lung_ENCFF198SSR,midbrain_ENCFF089GBC,stomach_ENCFF907XEG	6
chr10	62062998	62062999	+	forebrain_ENCFF430PPJ,hindbrain_ENCFF092NMJ,intestine_ENCFF327LYS,liver_ENCFF589ZBJ,lung_ENCFF165LXO,lung_ENCFF198SSR,midbrain_ENCFF089GBC,stomach_ENCFF907XEG	8
chr10	62127265	62127266	+	hindbrain_ENCFF092NMJ,intestine_ENCFF327LYS,liver_ENCFF136ZDK,lung_ENCFF165LXO,midbrain_ENCFF089GBC	5
chr10	62181879	62181880	-	kidney_ENCFF024JOZ,liver_ENCFF136ZDK,lung_ENCFF198SSR,stomach_ENCFF907XEG	4
chr10	62411154	62411155	-	forebrain_ENCFF430PPJ,kidney_ENCFF024JOZ,liver_ENCFF589ZBJ,lung_ENCFF165LXO,lung_ENCFF198SSR,midbrain_ENCFF089GBC,stomach_ENCFF907XEG	7
chr10	62590381	62590382	-	forebrain_ENCFF430PPJ,hindbrain_ENCFF092NMJ,intestine_ENCFF327LYS,liver_ENCFF136ZDK,lung_ENCFF165LXO	5
chr10	63125542	63125543	+	forebrain_ENCFF430PPJ,hindbrain_ENCFF092NMJ,liver_ENCFF136ZDK,lung_ENCFF198SSR,midbrain_ENCFF089GBC,stomach_ENCFF907XEG	6
chr10	63153769	63153770	+	forebrain_ENCFF430PPJ,heart_ENCFF609MDN,hindbrain_ENCFF092NMJ,kidney_ENCFF024JOZ,liver_ENCFF136ZDK,liver_ENCFF589ZBJ,lung_ENCFF165LXO,lung_ENCFF198SSR,stomach_ENCFF907XEG	9
chr10	63308737	63308738	+	hindbrain_ENCFF092NMJ,liver_ENCFF136ZDK	2
chr10	63309190	63309191	-	intestine_ENCFF327LYS,kidney_ENCFF024JOZ,liver_ENCFF589ZBJ,lung_ENCFF165LXO,lung_ENCFF198SSR,midbrain_ENCFF089GBC,stomach_ENCFF907XEG	7
chr10	66735042	66735043	-	forebrain_ENCFF430PPJ,hindbrain_ENCFF092NMJ,lung_ENCFF165LXO,midbrain_ENCFF089GBC,stomach_ENCFF907XEG	5
chr10	67729482	67729483	-	forebrain_ENCFF430PPJ,heart_ENCFF609MDN,liver_ENCFF589ZBJ,midbrain_ENCFF089GBC,stomach_ENCFF907XEG	5
chr10	67859079	67859080	-	forebrain_ENCFF430PPJ,intestine_ENCFF327LYS,kidney_ENCFF024JOZ,liver_ENCFF136ZDK,lung_ENCFF198SSR,midbrain_ENCFF089GBC,stomach_ENCFF907XEG	7
chr10	67924224	67924225	-	forebrain_ENCFF430PPJ,liver_ENCFF136ZDK,liver_ENCFF589ZBJ,stomach_ENCFF907XEG	4
chr10	67984781	67984782	-	heart_ENCFF609MDN,liver_ENCFF136ZDK,lung_ENCFF165LXO	3
chr10	69165289	69165290	-	forebrain_ENCFF430PPJ,heart_ENCFF609MDN,kidney_ENCFF024JOZ,lung_ENCFF165LXO	4
chr10	69307329	69307330	-	forebrain_ENCFF430PPJ,hindbrain_ENCFF092NMJ,lung_ENCFF198SSR,midbrain_ENCFF089GBC	4
chr10	69367167	69367168	+	forebrain_ENCFF430PPJ,heart_ENCFF609MDN,hindbrain_ENCFF092NMJ,intestine_ENCFF327LYS,liver_ENCFF136ZDK,liver_ENCFF589ZBJ,lung_ENCFF165LXO,lung_ENCFF198SSR	8
chr10	69556491	69556492	-	forebrain_ENCFF430PPJ,kidney_ENCFF024JOZ,liver_ENCFF589ZBJ,lung_ENCFF165LXO,midbrain_ENCFF089GBC,stomach_ENCFF907XEG	6
chr10	69781698	69781699	-	heart_ENCFF609MDN,hindbrain_ENCFF092NMJ,intestine_ENCFF327LYS,kidney_ENCFF024JOZ,liver_ENCFF136ZDK,liver_ENCFF589ZBJ,lung_ENCFF165LXO,lung_ENCFF198SSR,midbrain_ENCFF089GBC,stomach_ENCFF907XEG	10
chr10	69793330	69793331	-	liver_ENCFF589ZBJ,midbrain_ENCFF089GBC	2
chr10	70173477	70173478	+	heart_ENCFF609MDN,kidney_ENCFF024JOZ,liver_ENCFF136ZDK,liver_ENCFF589ZBJ,lung_ENCFF165LXO,lung_ENCFF198SSR,midbrain_ENCFF089GBC,stomach_ENCFF907XEG	8
chr10	70195949	70195950	+	forebrain_ENCFF430PPJ,heart_ENCFF609MDN,kidney_ENCFF024JOZ,liver_ENCFF589ZBJ,lung_ENCFF165LXO,lung_ENCFF198SSR,midbrain_ENCFF089GBC,stomach_ENCFF907XEG	8
chr10	70279542	70279543	+	hindbrain_ENCFF092NMJ,kidney_ENCFF024JOZ,liver_ENCFF136ZDK,lung_ENCFF165LXO,lung_ENCFF198SSR,midbrain_ENCFF089GBC,stomach_ENCFF907XEG	7
chr10	70814539	70814540	-	hindbrain_ENCFF092NMJ	1
chr10	71226099	71226100	-	forebrain_ENCFF430PPJ,heart_ENCFF609MDN,hindbrain_ENCFF092NMJ,liver_ENCFF136ZDK,lung_ENCFF165LXO,lung_ENCFF198SSR,midbrain_ENCFF089GBC	7
chr10	73103877	73103878	+	heart_ENCFF609MDN,hindbrain_ENCFF092NMJ,intestine_ENCFF327LYS,liver_ENCFF589ZBJ,lung_ENCFF165LXO,lung_ENCFF198SSR,stomach_ENCFF907XEG	7
chr10	73103893	73103894	-	forebrain_ENCFF430PPJ,kidney_ENCFF024JOZ,midbrain_ENCFF089GBC	3
chr10	73106086	73106087	+	forebrain_ENCFF430PPJ,heart_ENCFF609MDN,kidney_ENCFF024JOZ,liver_ENCFF589ZBJ,midbrain_ENCFF089GBC	5
chr10	74939476	74939477	+	forebrain_ENCFF430PPJ,hindbrain_ENCFF092NMJ,lung_ENCFF165LXO,lung_ENCFF198SSR,midbrain_ENCFF089GBC	5
chr10	74939492	74939493	-	heart_ENCFF609MDN,intestine_ENCFF327LYS,kidney_ENCFF024JOZ,liver_ENCFF589ZBJ,stomach_ENCFF907XEG	5
chr10	75191809	75191810	-	kidney_ENCFF024JOZ,liver_ENCFF136ZDK,liver_ENCFF589ZBJ,lung_ENCFF165LXO,stomach_ENCFF907XEG	5
chr10	75439747	75439748	-	forebrain_ENCFF430PPJ	1
chr10	75605353	75605354	+	hindbrain_ENCFF092NMJ,liver_ENCFF136ZDK,stomach_ENCFF907XEG	3
chr10	75605366	75605367	-	forebrain_ENCFF430PPJ,heart_ENCFF609MDN,lung_ENCFF198SSR	3
chr10	75708846	75708847	-	forebrain_ENCFF430PPJ,heart_ENCFF609MDN,hindbrain_ENCFF092NMJ,intestine_ENCFF327LYS,kidney_ENCFF024JOZ,liver_ENCFF136ZDK,liver_ENCFF589ZBJ,lung_ENCFF165LXO,lung_ENCFF198SSR,midbrain_ENCFF089GBC,stomach_ENCFF907XEG	11
chr10	75744201	75744202	+	forebrain_ENCFF430PPJ,heart_ENCFF609MDN,liver_ENCFF136ZDK,lung_ENCFF165LXO,stomach_ENCFF907XEG	5
chr10	75853663	75853664	-	forebrain_ENCFF430PPJ,heart_ENCFF609MDN,hindbrain_ENCFF092NMJ,intestine_ENCFF327LYS,kidney_ENCFF024JOZ,liver_ENCFF136ZDK,liver_ENCFF589ZBJ,lung_ENCFF165LXO,lung_ENCFF198SSR,midbrain_ENCFF089GBC,stomach_ENCFF907XEG	11
chr10	76118180	76118181	-	heart_ENCFF609MDN,liver_ENCFF589ZBJ	2
chr10	76118935	76118936	+	intestine_ENCFF327LYS,kidney_ENCFF024JOZ,lung_ENCFF165LXO,lung_ENCFF198SSR,midbrain_ENCFF089GBC,stomach_ENCFF907XEG	6
chr10	76202192	76202193	-	forebrain_ENCFF430PPJ,heart_ENCFF609MDN,hindbrain_ENCFF092NMJ,lung_ENCFF165LXO,midbrain_ENCFF089GBC	5
chr10	76204180	76204181	-	forebrain_ENCFF430PPJ,hindbrain_ENCFF092NMJ,intestine_ENCFF327LYS,kidney_ENCFF024JOZ,liver_ENCFF589ZBJ,lung_ENCFF165LXO,lung_ENCFF198SSR,midbrain_ENCFF089GBC,stomach_ENCFF907XEG	9
chr10	76260879	76260880	-	heart_ENCFF609MDN,hindbrain_ENCFF092NMJ,kidney_ENCFF024JOZ,lung_ENCFF198SSR,midbrain_ENCFF089GBC,stomach_ENCFF907XEG	6
chr10	76271421	76271422	+	forebrain_ENCFF430PPJ,heart_ENCFF609MDN,hindbrain_ENCFF092NMJ,kidney_ENCFF024JOZ,liver_ENCFF136ZDK,lung_ENCFF165LXO,lung_ENCFF198SSR,midbrain_ENCFF089GBC,stomach_ENCFF907XEG	9
chr10	76513422	76513423	-	forebrain_ENCFF430PPJ,liver_ENCFF136ZDK,liver_ENCFF589ZBJ	3
chr10	76835879	76835880	-	forebrain_ENCFF430PPJ,heart_ENCFF609MDN,hindbrain_ENCFF092NMJ,intestine_ENCFF327LYS,kidney_ENCFF024JOZ,liver_ENCFF136ZDK,liver_ENCFF589ZBJ,lung_ENCFF165LXO,lung_ENCFF198SSR,midbrain_ENCFF089GBC,stomach_ENCFF907XEG	11
chr10	77130765	77130766	+	forebrain_ENCFF430PPJ,heart_ENCFF609MDN,hindbrain_ENCFF092NMJ,intestine_ENCFF327LYS,kidney_ENCFF024JOZ,liver_ENCFF589ZBJ,midbrain_ENCFF089GBC,stomach_ENCFF907XEG	8
chr10	77543428	77543429	+	hindbrain_ENCFF092NMJ,kidney_ENCFF024JOZ,lung_ENCFF198SSR,midbrain_ENCFF089GBC,stomach_ENCFF907XEG	5
chr10	77566877	77566878	-	forebrain_ENCFF430PPJ,hindbrain_ENCFF092NMJ,lung_ENCFF165LXO,lung_ENCFF198SSR,midbrain_ENCFF089GBC	5
chr10	77729430	77729431	+	kidney_ENCFF024JOZ,liver_ENCFF136ZDK,lung_ENCFF198SSR,midbrain_ENCFF089GBC,stomach_ENCFF907XEG	5
chr10	77916806	77916807	-	forebrain_ENCFF430PPJ,heart_ENCFF609MDN,hindbrain_ENCFF092NMJ,kidney_ENCFF024JOZ,liver_ENCFF589ZBJ,lung_ENCFF165LXO,lung_ENCFF198SSR,midbrain_ENCFF089GBC	8
chr10	77984862	77984863	+	forebrain_ENCFF430PPJ,hindbrain_ENCFF092NMJ,kidney_ENCFF024JOZ,liver_ENCFF136ZDK,lung_ENCFF198SSR,midbrain_ENCFF089GBC,stomach_ENCFF907XEG	7
chr10	78160154	78160155	-	forebrain_ENCFF430PPJ,heart_ENCFF609MDN,hindbrain_ENCFF092NMJ,liver_ENCFF136ZDK,liver_ENCFF589ZBJ,lung_ENCFF165LXO,midbrain_ENCFF089GBC	7
chr10	78164137	78164138	-	forebrain_ENCFF430PPJ,hindbrain_ENCFF092NMJ,kidney_ENCFF024JOZ,liver_ENCFF136ZDK,liver_ENCFF589ZBJ,lung_ENCFF165LXO,lung_ENCFF198SSR	7
chr10	78438314	78438315	-	forebrain_ENCFF430PPJ,heart_ENCFF609MDN,hindbrain_ENCFF092NMJ,kidney_ENCFF024JOZ,liver_ENCFF136ZDK,liver_ENCFF589ZBJ,lung_ENCFF165LXO,lung_ENCFF198SSR	8
chr10	78439723	78439724	+	midbrain_ENCFF089GBC	1
chr10	78439739	78439740	-	forebrain_ENCFF430PPJ,heart_ENCFF609MDN,hindbrain_ENCFF092NMJ,intestine_ENCFF327LYS,kidney_ENCFF024JOZ,liver_ENCFF136ZDK,liver_ENCFF589ZBJ,lung_ENCFF165LXO,lung_ENCFF198SSR,stomach_ENCFF907XEG	10
chr10	78441028	78441029	-	hindbrain_ENCFF092NMJ,intestine_ENCFF327LYS,liver_ENCFF589ZBJ,lung_ENCFF165LXO,lung_ENCFF198SSR	5
chr10	78520433	78520434	+	liver_ENCFF136ZDK,liver_ENCFF589ZBJ,lung_ENCFF198SSR,stomach_ENCFF907XEG	4
chr10	78520449	78520450	-	heart_ENCFF609MDN,lung_ENCFF165LXO	2
chr10	78756183	78756184	+	forebrain_ENCFF430PPJ,heart_ENCFF609MDN,hindbrain_ENCFF092NMJ,intestine_ENCFF327LYS,kidney_ENCFF024JOZ,liver_ENCFF136ZDK,liver_ENCFF589ZBJ,lung_ENCFF165LXO,lung_ENCFF198SSR,midbrain_ENCFF089GBC,stomach_ENCFF907XEG	11
chr10	79580977	79580978	+	heart_ENCFF609MDN,kidney_ENCFF024JOZ,lung_ENCFF198SSR	3
chr10	79683510	79683511	-	forebrain_ENCFF430PPJ,heart_ENCFF609MDN,hindbrain_ENCFF092NMJ,intestine_ENCFF327LYS,kidney_ENCFF024JOZ,liver_ENCFF136ZDK,liver_ENCFF589ZBJ,lung_ENCFF165LXO,lung_ENCFF198SSR,midbrain_ENCFF089GBC,stomach_ENCFF907XEG	11
chr10	79695394	79695395	+	forebrain_ENCFF430PPJ,hindbrain_ENCFF092NMJ,liver_ENCFF136ZDK,lung_ENCFF198SSR	4
chr10	79726357	79726358	-	hindbrain_ENCFF092NMJ,kidney_ENCFF024JOZ,liver_ENCFF136ZDK,liver_ENCFF589ZBJ,lung_ENCFF198SSR	5
chr10	79741093	79741094	-	hindbrain_ENCFF092NMJ,liver_ENCFF136ZDK,liver_ENCFF589ZBJ,lung_ENCFF165LXO,stomach_ENCFF907XEG	5
chr10	79783247	79783248	+	forebrain_ENCFF430PPJ,hindbrain_ENCFF092NMJ,intestine_ENCFF327LYS,kidney_ENCFF024JOZ,liver_ENCFF136ZDK,liver_ENCFF589ZBJ,lung_ENCFF165LXO,lung_ENCFF198SSR,midbrain_ENCFF089GBC,stomach_ENCFF907XEG	10
chr10	80145621	80145622	+	forebrain_ENCFF430PPJ,hindbrain_ENCFF092NMJ,intestine_ENCFF327LYS,kidney_ENCFF024JOZ,liver_ENCFF136ZDK,liver_ENCFF589ZBJ,lung_ENCFF165LXO,lung_ENCFF198SSR,midbrain_ENCFF089GBC,stomach_ENCFF907XEG	10
chr10	80377929	80377930	-	heart_ENCFF609MDN,kidney_ENCFF024JOZ,lung_ENCFF165LXO,lung_ENCFF198SSR,midbrain_ENCFF089GBC,stomach_ENCFF907XEG	6
chr10	80434416	80434417	+	kidney_ENCFF024JOZ,liver_ENCFF589ZBJ	2
chr10	80548869	80548870	-	hindbrain_ENCFF092NMJ,kidney_ENCFF024JOZ,lung_ENCFF165LXO,stomach_ENCFF907XEG	4
chr10	80814995	80814996	+	stomach_ENCFF907XEG	1
chr10	80822139	80822140	+	stomach_ENCFF907XEG	1
chr10	80822195	80822196	-	forebrain_ENCFF430PPJ,kidney_ENCFF024JOZ,liver_ENCFF589ZBJ,midbrain_ENCFF089GBC	4
chr10	80880546	80880547	-	forebrain_ENCFF430PPJ,hindbrain_ENCFF092NMJ,liver_ENCFF136ZDK,liver_ENCFF589ZBJ,lung_ENCFF165LXO,lung_ENCFF198SSR,midbrain_ENCFF089GBC,stomach_ENCFF907XEG	8
chr10	80881482	80881483	+	forebrain_ENCFF430PPJ,heart_ENCFF609MDN,hindbrain_ENCFF092NMJ,liver_ENCFF136ZDK,liver_ENCFF589ZBJ,lung_ENCFF165LXO,lung_ENCFF198SSR,midbrain_ENCFF089GBC	8
chr10	81036459	81036460	-	forebrain_ENCFF430PPJ,intestine_ENCFF327LYS,kidney_ENCFF024JOZ,liver_ENCFF136ZDK,liver_ENCFF589ZBJ,lung_ENCFF198SSR,stomach_ENCFF907XEG	7
chr10	81073648	81073649	+	intestine_ENCFF327LYS,kidney_ENCFF024JOZ,liver_ENCFF589ZBJ,lung_ENCFF165LXO,lung_ENCFF198SSR,midbrain_ENCFF089GBC,stomach_ENCFF907XEG	7
chr10	81190289	81190290	+	forebrain_ENCFF430PPJ,hindbrain_ENCFF092NMJ,kidney_ENCFF024JOZ,liver_ENCFF136ZDK,lung_ENCFF165LXO,lung_ENCFF198SSR	6
chr10	81218213	81218214	-	forebrain_ENCFF430PPJ,heart_ENCFF609MDN,hindbrain_ENCFF092NMJ,kidney_ENCFF024JOZ,liver_ENCFF136ZDK,liver_ENCFF589ZBJ,lung_ENCFF165LXO,lung_ENCFF198SSR,stomach_ENCFF907XEG	9
chr10	81241091	81241092	-	hindbrain_ENCFF092NMJ,midbrain_ENCFF089GBC	2
chr10	81287922	81287923	+	forebrain_ENCFF430PPJ,heart_ENCFF609MDN,hindbrain_ENCFF092NMJ,kidney_ENCFF024JOZ,liver_ENCFF589ZBJ,lung_ENCFF165LXO,lung_ENCFF198SSR,midbrain_ENCFF089GBC,stomach_ENCFF907XEG	9
chr10	81305037	81305038	-	heart_ENCFF609MDN,intestine_ENCFF327LYS,liver_ENCFF136ZDK,liver_ENCFF589ZBJ,lung_ENCFF165LXO,lung_ENCFF198SSR,midbrain_ENCFF089GBC,stomach_ENCFF907XEG	8
chr10	81336276	81336277	-	lung_ENCFF198SSR,stomach_ENCFF907XEG	2
chr10	81405998	81405999	-	heart_ENCFF609MDN,intestine_ENCFF327LYS,kidney_ENCFF024JOZ,liver_ENCFF136ZDK,liver_ENCFF589ZBJ,lung_ENCFF198SSR,midbrain_ENCFF089GBC,stomach_ENCFF907XEG	8
chr10	81484155	81484156	+	heart_ENCFF609MDN,hindbrain_ENCFF092NMJ	2
chr10	81526964	81526965	-	hindbrain_ENCFF092NMJ,lung_ENCFF165LXO	2
chr10	83198161	83198162	-	hindbrain_ENCFF092NMJ,lung_ENCFF198SSR	2
chr10	83219884	83219885	+	hindbrain_ENCFF092NMJ,liver_ENCFF136ZDK,liver_ENCFF589ZBJ,lung_ENCFF198SSR,midbrain_ENCFF089GBC,stomach_ENCFF907XEG	6
chr10	83617542	83617543	-	hindbrain_ENCFF092NMJ,liver_ENCFF136ZDK,lung_ENCFF198SSR	3
chr10	83785201	83785202	+	forebrain_ENCFF430PPJ,hindbrain_ENCFF092NMJ,intestine_ENCFF327LYS,liver_ENCFF136ZDK,liver_ENCFF589ZBJ,midbrain_ENCFF089GBC	6
chr10	84020450	84020451	+	heart_ENCFF609MDN,hindbrain_ENCFF092NMJ,kidney_ENCFF024JOZ,liver_ENCFF136ZDK,liver_ENCFF589ZBJ,lung_ENCFF165LXO,lung_ENCFF198SSR,midbrain_ENCFF089GBC	8
chr10	84523897	84523898	-	hindbrain_ENCFF092NMJ,intestine_ENCFF327LYS,kidney_ENCFF024JOZ,liver_ENCFF136ZDK,liver_ENCFF589ZBJ,lung_ENCFF198SSR,midbrain_ENCFF089GBC,stomach_ENCFF907XEG	8
chr10	84631405	84631406	-	forebrain_ENCFF430PPJ,liver_ENCFF589ZBJ,lung_ENCFF165LXO	3
chr10	85013630	85013631	-	forebrain_ENCFF430PPJ,heart_ENCFF609MDN,hindbrain_ENCFF092NMJ,intestine_ENCFF327LYS,liver_ENCFF136ZDK,liver_ENCFF589ZBJ,lung_ENCFF198SSR,midbrain_ENCFF089GBC,stomach_ENCFF907XEG	9
chr10	85046823	85046824	-	heart_ENCFF609MDN	1
chr10	85651958	85651959	-	forebrain_ENCFF430PPJ,heart_ENCFF609MDN,hindbrain_ENCFF092NMJ,intestine_ENCFF327LYS,liver_ENCFF136ZDK,liver_ENCFF589ZBJ,lung_ENCFF165LXO,lung_ENCFF198SSR,midbrain_ENCFF089GBC,stomach_ENCFF907XEG	10
chr10	85968207	85968208	+	forebrain_ENCFF430PPJ,hindbrain_ENCFF092NMJ,lung_ENCFF165LXO,midbrain_ENCFF089GBC	4
chr10	86092083	86092084	+	liver_ENCFF589ZBJ,lung_ENCFF165LXO	2
chr10	86464021	86464022	-	forebrain_ENCFF430PPJ,lung_ENCFF198SSR	2
chr10	87020921	87020922	-	heart_ENCFF609MDN,liver_ENCFF136ZDK	2
chr10	87126404	87126405	-	heart_ENCFF609MDN,hindbrain_ENCFF092NMJ,lung_ENCFF198SSR	3
chr10	87502515	87502516	-	forebrain_ENCFF430PPJ,lung_ENCFF165LXO,lung_ENCFF198SSR	3
chr10	87552891	87552892	+	heart_ENCFF609MDN,liver_ENCFF589ZBJ	2
chr10	89345377	89345378	+	heart_ENCFF609MDN	1
chr10	90373681	90373682	-	forebrain_ENCFF430PPJ,midbrain_ENCFF089GBC	2
chr10	91297994	91297995	+	heart_ENCFF609MDN,lung_ENCFF198SSR	2
chr10	91883331	91883332	+	forebrain_ENCFF430PPJ,hindbrain_ENCFF092NMJ,liver_ENCFF589ZBJ,lung_ENCFF165LXO,lung_ENCFF198SSR	5
chr10	93283494	93283495	-	kidney_ENCFF024JOZ,liver_ENCFF589ZBJ,lung_ENCFF165LXO	3
chr10	93291543	93291544	-	forebrain_ENCFF430PPJ,intestine_ENCFF327LYS,kidney_ENCFF024JOZ,liver_ENCFF136ZDK,liver_ENCFF589ZBJ,lung_ENCFF165LXO,lung_ENCFF198SSR,midbrain_ENCFF089GBC	8
chr10	93471653	93471654	-	heart_ENCFF609MDN,kidney_ENCFF024JOZ,midbrain_ENCFF089GBC	3
chr10	93592575	93592576	-	heart_ENCFF609MDN,hindbrain_ENCFF092NMJ,liver_ENCFF136ZDK,lung_ENCFF165LXO,lung_ENCFF198SSR,stomach_ENCFF907XEG	6
chr10	93608224	93608225	+	forebrain_ENCFF430PPJ,kidney_ENCFF024JOZ,liver_ENCFF136ZDK,liver_ENCFF589ZBJ,lung_ENCFF165LXO,lung_ENCFF198SSR	6
chr10	93608239	93608240	-	hindbrain_ENCFF092NMJ,intestine_ENCFF327LYS,stomach_ENCFF907XEG	3
chr10	93611572	93611573	+	forebrain_ENCFF430PPJ,hindbrain_ENCFF092NMJ,lung_ENCFF198SSR,midbrain_ENCFF089GBC,stomach_ENCFF907XEG	5
chr10	94609467	94609468	+	liver_ENCFF136ZDK	1
chr10	94958511	94958512	-	lung_ENCFF165LXO	1
chr10	94976510	94976511	+	forebrain_ENCFF430PPJ,heart_ENCFF609MDN,hindbrain_ENCFF092NMJ,liver_ENCFF589ZBJ,lung_ENCFF165LXO,midbrain_ENCFF089GBC	6
chr10	95898646	95898647	+	forebrain_ENCFF430PPJ,heart_ENCFF609MDN,hindbrain_ENCFF092NMJ,intestine_ENCFF327LYS,kidney_ENCFF024JOZ,liver_ENCFF136ZDK,liver_ENCFF589ZBJ,lung_ENCFF165LXO,lung_ENCFF198SSR,midbrain_ENCFF089GBC,stomach_ENCFF907XEG	11
chr10	97345524	97345525	+	forebrain_ENCFF430PPJ,heart_ENCFF609MDN,hindbrain_ENCFF092NMJ,liver_ENCFF136ZDK,liver_ENCFF589ZBJ,stomach_ENCFF907XEG	6
chr10	97375982	97375983	+	forebrain_ENCFF430PPJ,heart_ENCFF609MDN,hindbrain_ENCFF092NMJ,liver_ENCFF136ZDK,liver_ENCFF589ZBJ,lung_ENCFF198SSR,stomach_ENCFF907XEG	7
chr10	97567934	97567935	+	intestine_ENCFF327LYS,kidney_ENCFF024JOZ	2
chr10	100153058	100153059	-	kidney_ENCFF024JOZ	1
chr10	100475254	100475255	-	heart_ENCFF609MDN,midbrain_ENCFF089GBC	2
chr10	102498934	102498935	+	forebrain_ENCFF430PPJ,liver_ENCFF136ZDK,midbrain_ENCFF089GBC	3
chr10	103402419	103402420	-	forebrain_ENCFF430PPJ,liver_ENCFF136ZDK,liver_ENCFF589ZBJ,lung_ENCFF165LXO,lung_ENCFF198SSR,midbrain_ENCFF089GBC	6
chr10	105774581	105774582	-	forebrain_ENCFF430PPJ,hindbrain_ENCFF092NMJ,kidney_ENCFF024JOZ,liver_ENCFF136ZDK,lung_ENCFF165LXO,lung_ENCFF198SSR,midbrain_ENCFF089GBC	7
chr10	105834858	105834859	-	lung_ENCFF198SSR,midbrain_ENCFF089GBC	2
chr10	107274064	107274065	-	kidney_ENCFF024JOZ,midbrain_ENCFF089GBC,stomach_ENCFF907XEG	3
chr10	107747786	107747787	-	intestine_ENCFF327LYS,kidney_ENCFF024JOZ,liver_ENCFF136ZDK,liver_ENCFF589ZBJ,lung_ENCFF165LXO,lung_ENCFF198SSR,midbrain_ENCFF089GBC,stomach_ENCFF907XEG	8
chr10	108300973	108300974	+	forebrain_ENCFF430PPJ,heart_ENCFF609MDN,kidney_ENCFF024JOZ,liver_ENCFF589ZBJ,lung_ENCFF198SSR	5
chr10	110856222	110856223	-	heart_ENCFF609MDN,lung_ENCFF198SSR,stomach_ENCFF907XEG	3
chr10	111107550	111107551	+	forebrain_ENCFF430PPJ,kidney_ENCFF024JOZ,liver_ENCFF589ZBJ,lung_ENCFF165LXO,midbrain_ENCFF089GBC	5
chr10	111108970	111108971	-	hindbrain_ENCFF092NMJ	1
chr10	111636499	111636500	-	hindbrain_ENCFF092NMJ,liver_ENCFF589ZBJ,stomach_ENCFF907XEG	3
chr10	111957938	111957939	-	forebrain_ENCFF430PPJ,hindbrain_ENCFF092NMJ,intestine_ENCFF327LYS,liver_ENCFF136ZDK,lung_ENCFF165LXO,lung_ENCFF198SSR	6
chr10	111977761	111977762	+	forebrain_ENCFF430PPJ,heart_ENCFF609MDN,intestine_ENCFF327LYS,liver_ENCFF589ZBJ,lung_ENCFF165LXO,lung_ENCFF198SSR,stomach_ENCFF907XEG	7
chr10	112060118	112060119	+	hindbrain_ENCFF092NMJ,liver_ENCFF136ZDK,liver_ENCFF589ZBJ,lung_ENCFF165LXO	4
chr10	113027459	113027460	+	heart_ENCFF609MDN,intestine_ENCFF327LYS,kidney_ENCFF024JOZ,lung_ENCFF198SSR,midbrain_ENCFF089GBC,stomach_ENCFF907XEG	6
chr10	115584852	115584853	+	hindbrain_ENCFF092NMJ	1
chr10	115778841	115778842	-	midbrain_ENCFF089GBC	1
chr10	116319416	116319417	-	forebrain_ENCFF430PPJ,hindbrain_ENCFF092NMJ,intestine_ENCFF327LYS,liver_ENCFF136ZDK,liver_ENCFF589ZBJ,lung_ENCFF165LXO	6
chr10	117064515	117064516	+	kidney_ENCFF024JOZ	1
chr10	117216995	117216996	-	forebrain_ENCFF430PPJ,hindbrain_ENCFF092NMJ,intestine_ENCFF327LYS,kidney_ENCFF024JOZ,liver_ENCFF136ZDK,liver_ENCFF589ZBJ,lung_ENCFF165LXO,lung_ENCFF198SSR,midbrain_ENCFF089GBC,stomach_ENCFF907XEG	10
chr10	117402603	117402604	-	forebrain_ENCFF430PPJ,heart_ENCFF609MDN,intestine_ENCFF327LYS,kidney_ENCFF024JOZ,liver_ENCFF136ZDK,liver_ENCFF589ZBJ,lung_ENCFF165LXO	7
chr10	117455661	117455662	+	forebrain_ENCFF430PPJ,hindbrain_ENCFF092NMJ,kidney_ENCFF024JOZ,liver_ENCFF136ZDK,liver_ENCFF589ZBJ,lung_ENCFF165LXO,lung_ENCFF198SSR,midbrain_ENCFF089GBC,stomach_ENCFF907XEG	9
chr10	117682734	117682735	-	forebrain_ENCFF430PPJ,hindbrain_ENCFF092NMJ,intestine_ENCFF327LYS,kidney_ENCFF024JOZ,liver_ENCFF136ZDK,liver_ENCFF589ZBJ,lung_ENCFF165LXO,lung_ENCFF198SSR,midbrain_ENCFF089GBC	9
chr10	118251062	118251063	-	forebrain_ENCFF430PPJ,intestine_ENCFF327LYS,lung_ENCFF165LXO,stomach_ENCFF907XEG	4
chr10	118507821	118507822	+	forebrain_ENCFF430PPJ,hindbrain_ENCFF092NMJ,intestine_ENCFF327LYS,kidney_ENCFF024JOZ,liver_ENCFF136ZDK,liver_ENCFF589ZBJ,lung_ENCFF198SSR,midbrain_ENCFF089GBC	8
chr10	118507836	118507837	-	heart_ENCFF609MDN,lung_ENCFF165LXO,stomach_ENCFF907XEG	3
chr10	118592819	118592820	+	forebrain_ENCFF430PPJ,hindbrain_ENCFF092NMJ,intestine_ENCFF327LYS,kidney_ENCFF024JOZ,liver_ENCFF136ZDK,liver_ENCFF589ZBJ,lung_ENCFF165LXO,lung_ENCFF198SSR,midbrain_ENCFF089GBC,stomach_ENCFF907XEG	10
chr10	119080778	119080779	+	heart_ENCFF609MDN,hindbrain_ENCFF092NMJ,kidney_ENCFF024JOZ,lung_ENCFF165LXO	4
chr10	119294962	119294963	+	forebrain_ENCFF430PPJ,heart_ENCFF609MDN,hindbrain_ENCFF092NMJ,intestine_ENCFF327LYS,liver_ENCFF136ZDK,liver_ENCFF589ZBJ,lung_ENCFF165LXO,lung_ENCFF198SSR,midbrain_ENCFF089GBC,stomach_ENCFF907XEG	10
chr10	119340550	119340551	-	forebrain_ENCFF430PPJ,heart_ENCFF609MDN,liver_ENCFF136ZDK,liver_ENCFF589ZBJ,lung_ENCFF165LXO,lung_ENCFF198SSR,midbrain_ENCFF089GBC	7
chr10	119646640	119646641	+	forebrain_ENCFF430PPJ,heart_ENCFF609MDN,hindbrain_ENCFF092NMJ,intestine_ENCFF327LYS	4
chr10	120064611	120064612	+	forebrain_ENCFF430PPJ,heart_ENCFF609MDN,kidney_ENCFF024JOZ,liver_ENCFF136ZDK,liver_ENCFF589ZBJ,lung_ENCFF165LXO,lung_ENCFF198SSR,midbrain_ENCFF089GBC,stomach_ENCFF907XEG	9
chr10	120125346	120125347	-	forebrain_ENCFF430PPJ,hindbrain_ENCFF092NMJ,liver_ENCFF136ZDK,lung_ENCFF165LXO,midbrain_ENCFF089GBC,stomach_ENCFF907XEG	6
chr10	120130824	120130825	-	forebrain_ENCFF430PPJ,hindbrain_ENCFF092NMJ,intestine_ENCFF327LYS,kidney_ENCFF024JOZ,liver_ENCFF136ZDK,liver_ENCFF589ZBJ,lung_ENCFF165LXO,lung_ENCFF198SSR,midbrain_ENCFF089GBC,stomach_ENCFF907XEG	10
chr10	120234174	120234175	+	forebrain_ENCFF430PPJ,hindbrain_ENCFF092NMJ,intestine_ENCFF327LYS,kidney_ENCFF024JOZ,liver_ENCFF136ZDK,liver_ENCFF589ZBJ,lung_ENCFF165LXO,lung_ENCFF198SSR,stomach_ENCFF907XEG	9
chr10	120702043	120702044	-	heart_ENCFF609MDN,liver_ENCFF136ZDK,lung_ENCFF165LXO	3
chr10	120864659	120864660	-	kidney_ENCFF024JOZ,stomach_ENCFF907XEG	2
chr10	121047614	121047615	+	lung_ENCFF165LXO	1
chr10	121083713	121083714	-	forebrain_ENCFF430PPJ,heart_ENCFF609MDN,hindbrain_ENCFF092NMJ,intestine_ENCFF327LYS,kidney_ENCFF024JOZ,lung_ENCFF198SSR,stomach_ENCFF907XEG	7
chr10	121290113	121290114	-	heart_ENCFF609MDN	1
chr10	121331147	121331148	-	forebrain_ENCFF430PPJ,hindbrain_ENCFF092NMJ,kidney_ENCFF024JOZ,liver_ENCFF136ZDK,liver_ENCFF589ZBJ,lung_ENCFF165LXO	6
chr10	121516436	121516437	+	forebrain_ENCFF430PPJ,heart_ENCFF609MDN,hindbrain_ENCFF092NMJ,intestine_ENCFF327LYS,kidney_ENCFF024JOZ,lung_ENCFF198SSR,midbrain_ENCFF089GBC,stomach_ENCFF907XEG	8
chr10	121759281	121759282	+	liver_ENCFF589ZBJ,lung_ENCFF165LXO	2
chr10	122040582	122040583	-	forebrain_ENCFF430PPJ,heart_ENCFF609MDN,hindbrain_ENCFF092NMJ,kidney_ENCFF024JOZ,liver_ENCFF136ZDK,lung_ENCFF198SSR,midbrain_ENCFF089GBC,stomach_ENCFF907XEG	8
chr10	122447487	122447488	-	kidney_ENCFF024JOZ,midbrain_ENCFF089GBC	2
chr10	122578376	122578377	+	hindbrain_ENCFF092NMJ,intestine_ENCFF327LYS,kidney_ENCFF024JOZ,liver_ENCFF136ZDK,liver_ENCFF589ZBJ,lung_ENCFF165LXO,stomach_ENCFF907XEG	7
chr10	122804100	122804101	-	forebrain_ENCFF430PPJ,hindbrain_ENCFF092NMJ,intestine_ENCFF327LYS,liver_ENCFF136ZDK,liver_ENCFF589ZBJ,lung_ENCFF165LXO,lung_ENCFF198SSR,midbrain_ENCFF089GBC,stomach_ENCFF907XEG	9
chr10	122895282	122895283	-	heart_ENCFF609MDN,hindbrain_ENCFF092NMJ,liver_ENCFF589ZBJ,lung_ENCFF165LXO,lung_ENCFF198SSR	5
chr10	125265128	125265129	+	forebrain_ENCFF430PPJ,hindbrain_ENCFF092NMJ,liver_ENCFF136ZDK,liver_ENCFF589ZBJ,lung_ENCFF198SSR,midbrain_ENCFF089GBC,stomach_ENCFF907XEG	7
chr10	126679440	126679441	-	hindbrain_ENCFF092NMJ,intestine_ENCFF327LYS,kidney_ENCFF024JOZ,liver_ENCFF136ZDK,liver_ENCFF589ZBJ,lung_ENCFF165LXO,lung_ENCFF198SSR,midbrain_ENCFF089GBC,stomach_ENCFF907XEG	9
chr10	126752963	126752964	-	kidney_ENCFF024JOZ	1
chr10	127016689	127016690	+	heart_ENCFF609MDN,hindbrain_ENCFF092NMJ,kidney_ENCFF024JOZ,lung_ENCFF165LXO,lung_ENCFF198SSR,stomach_ENCFF907XEG	6
chr10	127229096	127229097	-	forebrain_ENCFF430PPJ,heart_ENCFF609MDN,hindbrain_ENCFF092NMJ,kidney_ENCFF024JOZ,liver_ENCFF136ZDK,liver_ENCFF589ZBJ,lung_ENCFF165LXO,lung_ENCFF198SSR,stomach_ENCFF907XEG	9
chr10	127255975	127255976	-	kidney_ENCFF024JOZ,midbrain_ENCFF089GBC	2
chr10	127265811	127265812	+	liver_ENCFF589ZBJ,lung_ENCFF198SSR	2
chr10	127576488	127576489	+	forebrain_ENCFF430PPJ,hindbrain_ENCFF092NMJ,kidney_ENCFF024JOZ,lung_ENCFF198SSR,stomach_ENCFF907XEG	5
chr10	127641931	127641932	+	heart_ENCFF609MDN,liver_ENCFF589ZBJ,lung_ENCFF198SSR	3
chr10	128140739	128140740	+	forebrain_ENCFF430PPJ,heart_ENCFF609MDN,liver_ENCFF136ZDK,liver_ENCFF589ZBJ,lung_ENCFF165LXO,lung_ENCFF198SSR,midbrain_ENCFF089GBC	7
chr10	128271068	128271069	+	hindbrain_ENCFF092NMJ,lung_ENCFF198SSR,midbrain_ENCFF089GBC,stomach_ENCFF907XEG	4
chr10	128284241	128284242	+	forebrain_ENCFF430PPJ,hindbrain_ENCFF092NMJ,kidney_ENCFF024JOZ,liver_ENCFF136ZDK,liver_ENCFF589ZBJ,lung_ENCFF165LXO,lung_ENCFF198SSR,midbrain_ENCFF089GBC,stomach_ENCFF907XEG	9
chr10	128773889	128773890	+	forebrain_ENCFF430PPJ,heart_ENCFF609MDN,hindbrain_ENCFF092NMJ,intestine_ENCFF327LYS,kidney_ENCFF024JOZ,liver_ENCFF589ZBJ,lung_ENCFF198SSR,stomach_ENCFF907XEG	8
chr10	128945862	128945863	-	forebrain_ENCFF430PPJ,heart_ENCFF609MDN,hindbrain_ENCFF092NMJ,kidney_ENCFF024JOZ,liver_ENCFF589ZBJ,lung_ENCFF165LXO,lung_ENCFF198SSR,midbrain_ENCFF089GBC,stomach_ENCFF907XEG	9
chr11	3353223	3353224	-	forebrain_ENCFF430PPJ,heart_ENCFF609MDN,hindbrain_ENCFF092NMJ,kidney_ENCFF024JOZ,liver_ENCFF136ZDK,stomach_ENCFF907XEG	6
chr11	3353233	3353234	-	lung_ENCFF165LXO,lung_ENCFF198SSR	2
chr11	3714643	3714644	+	forebrain_ENCFF430PPJ,heart_ENCFF609MDN,hindbrain_ENCFF092NMJ,intestine_ENCFF327LYS,kidney_ENCFF024JOZ,liver_ENCFF136ZDK,liver_ENCFF589ZBJ,lung_ENCFF165LXO,lung_ENCFF198SSR,midbrain_ENCFF089GBC	10
chr11	3771522	3771523	+	hindbrain_ENCFF092NMJ,intestine_ENCFF327LYS,lung_ENCFF165LXO,stomach_ENCFF907XEG	4
chr11	3834526	3834527	-	kidney_ENCFF024JOZ,liver_ENCFF136ZDK,lung_ENCFF165LXO	3
chr11	4029525	4029526	+	stomach_ENCFF907XEG	1
chr11	4133635	4133636	+	heart_ENCFF609MDN,kidney_ENCFF024JOZ,liver_ENCFF136ZDK,lung_ENCFF198SSR,stomach_ENCFF907XEG	5
chr11	4220624	4220625	+	hindbrain_ENCFF092NMJ,kidney_ENCFF024JOZ,liver_ENCFF136ZDK	3
chr11	4261278	4261279	-	hindbrain_ENCFF092NMJ,liver_ENCFF136ZDK,liver_ENCFF589ZBJ,midbrain_ENCFF089GBC,stomach_ENCFF907XEG	5
chr11	4975834	4975835	-	heart_ENCFF609MDN,hindbrain_ENCFF092NMJ,kidney_ENCFF024JOZ,liver_ENCFF136ZDK,liver_ENCFF589ZBJ,lung_ENCFF165LXO,stomach_ENCFF907XEG	7
chr11	5160911	5160912	+	forebrain_ENCFF430PPJ,heart_ENCFF609MDN,liver_ENCFF136ZDK,lung_ENCFF165LXO,midbrain_ENCFF089GBC	5
chr11	5182024	5182025	+	forebrain_ENCFF430PPJ,heart_ENCFF609MDN,kidney_ENCFF024JOZ,liver_ENCFF589ZBJ,lung_ENCFF165LXO,lung_ENCFF198SSR	6
chr11	5953352	5953353	-	forebrain_ENCFF430PPJ	1
chr11	5991102	5991103	+	heart_ENCFF609MDN,midbrain_ENCFF089GBC	2
chr11	6261877	6261878	-	forebrain_ENCFF430PPJ,heart_ENCFF609MDN,intestine_ENCFF327LYS,kidney_ENCFF024JOZ,liver_ENCFF136ZDK,liver_ENCFF589ZBJ,lung_ENCFF165LXO,lung_ENCFF198SSR,midbrain_ENCFF089GBC	9
chr11	6402902	6402903	+	hindbrain_ENCFF092NMJ,liver_ENCFF589ZBJ,midbrain_ENCFF089GBC	3
chr11	6411881	6411882	-	forebrain_ENCFF430PPJ,heart_ENCFF609MDN,liver_ENCFF136ZDK,liver_ENCFF589ZBJ,lung_ENCFF165LXO,lung_ENCFF198SSR,stomach_ENCFF907XEG	7
chr11	6436615	6436616	+	forebrain_ENCFF430PPJ,hindbrain_ENCFF092NMJ,intestine_ENCFF327LYS,kidney_ENCFF024JOZ,liver_ENCFF589ZBJ,midbrain_ENCFF089GBC,stomach_ENCFF907XEG	7
chr11	6436636	6436637	+	heart_ENCFF609MDN,liver_ENCFF136ZDK,lung_ENCFF165LXO,lung_ENCFF198SSR	4
chr11	6648005	6648006	-	liver_ENCFF136ZDK,midbrain_ENCFF089GBC,stomach_ENCFF907XEG	3
chr11	6769060	6769061	-	heart_ENCFF609MDN,liver_ENCFF589ZBJ	2
chr11	8137555	8137556	-	forebrain_ENCFF430PPJ,heart_ENCFF609MDN,hindbrain_ENCFF092NMJ,lung_ENCFF165LXO,lung_ENCFF198SSR	5
chr11	8653529	8653530	+	intestine_ENCFF327LYS,liver_ENCFF589ZBJ,stomach_ENCFF907XEG	3
chr11	9347920	9347921	+	forebrain_ENCFF430PPJ,hindbrain_ENCFF092NMJ,intestine_ENCFF327LYS,kidney_ENCFF024JOZ,lung_ENCFF198SSR,midbrain_ENCFF089GBC,stomach_ENCFF907XEG	7
chr11	11557311	11557312	+	heart_ENCFF609MDN,hindbrain_ENCFF092NMJ,kidney_ENCFF024JOZ,liver_ENCFF589ZBJ,lung_ENCFF165LXO,stomach_ENCFF907XEG	6
chr11	16871289	16871290	-	forebrain_ENCFF430PPJ,intestine_ENCFF327LYS,kidney_ENCFF024JOZ,liver_ENCFF136ZDK,lung_ENCFF198SSR	5
chr11	17083121	17083122	+	heart_ENCFF609MDN,hindbrain_ENCFF092NMJ,intestine_ENCFF327LYS,liver_ENCFF136ZDK,lung_ENCFF165LXO,midbrain_ENCFF089GBC,stomach_ENCFF907XEG	7
chr11	17284237	17284238	-	forebrain_ENCFF430PPJ,hindbrain_ENCFF092NMJ,stomach_ENCFF907XEG	3
chr11	18371033	18371034	+	intestine_ENCFF327LYS,kidney_ENCFF024JOZ,lung_ENCFF198SSR,midbrain_ENCFF089GBC,stomach_ENCFF907XEG	5
chr11	19823617	19823618	+	forebrain_ENCFF430PPJ,heart_ENCFF609MDN,hindbrain_ENCFF092NMJ,liver_ENCFF136ZDK,lung_ENCFF165LXO,lung_ENCFF198SSR,midbrain_ENCFF089GBC	7
chr11	20031756	20031757	-	hindbrain_ENCFF092NMJ,kidney_ENCFF024JOZ,lung_ENCFF165LXO	3
chr11	20243375	20243376	+	lung_ENCFF165LXO,midbrain_ENCFF089GBC	2
chr11	20304544	20304545	+	forebrain_ENCFF430PPJ,heart_ENCFF609MDN,liver_ENCFF136ZDK,liver_ENCFF589ZBJ,lung_ENCFF165LXO,midbrain_ENCFF089GBC,stomach_ENCFF907XEG	7
chr11	20661821	20661822	+	forebrain_ENCFF430PPJ,hindbrain_ENCFF092NMJ,intestine_ENCFF327LYS,lung_ENCFF165LXO,lung_ENCFF198SSR	5
chr11	20794384	20794385	+	hindbrain_ENCFF092NMJ,intestine_ENCFF327LYS,liver_ENCFF589ZBJ,lung_ENCFF165LXO,lung_ENCFF198SSR,midbrain_ENCFF089GBC	6
chr11	20914152	20914153	-	forebrain_ENCFF430PPJ,heart_ENCFF609MDN,hindbrain_ENCFF092NMJ,kidney_ENCFF024JOZ,liver_ENCFF136ZDK,liver_ENCFF589ZBJ,lung_ENCFF165LXO,lung_ENCFF198SSR,midbrain_ENCFF089GBC,stomach_ENCFF907XEG	10
chr11	22225815	22225816	+	forebrain_ENCFF430PPJ,heart_ENCFF609MDN,hindbrain_ENCFF092NMJ,intestine_ENCFF327LYS,kidney_ENCFF024JOZ,liver_ENCFF589ZBJ,lung_ENCFF165LXO,lung_ENCFF198SSR,midbrain_ENCFF089GBC,stomach_ENCFF907XEG	10
chr11	22437758	22437759	-	liver_ENCFF589ZBJ	1
chr11	23565998	23565999	-	forebrain_ENCFF430PPJ,hindbrain_ENCFF092NMJ,liver_ENCFF136ZDK,liver_ENCFF589ZBJ,lung_ENCFF198SSR,midbrain_ENCFF089GBC,stomach_ENCFF907XEG	7
chr11	23679404	23679405	+	intestine_ENCFF327LYS,liver_ENCFF136ZDK,liver_ENCFF589ZBJ	3
chr11	24690123	24690124	+	forebrain_ENCFF430PPJ,hindbrain_ENCFF092NMJ,intestine_ENCFF327LYS,kidney_ENCFF024JOZ,liver_ENCFF136ZDK,liver_ENCFF589ZBJ,lung_ENCFF165LXO	7
chr11	25301361	25301362	-	forebrain_ENCFF430PPJ,hindbrain_ENCFF092NMJ,intestine_ENCFF327LYS,liver_ENCFF136ZDK,liver_ENCFF589ZBJ,lung_ENCFF165LXO,lung_ENCFF198SSR,midbrain_ENCFF089GBC	8
chr11	28808837	28808838	+	forebrain_ENCFF430PPJ,heart_ENCFF609MDN,hindbrain_ENCFF092NMJ,kidney_ENCFF024JOZ,liver_ENCFF589ZBJ,lung_ENCFF165LXO,midbrain_ENCFF089GBC,stomach_ENCFF907XEG	8
chr11	30057487	30057488	-	forebrain_ENCFF430PPJ,liver_ENCFF136ZDK,lung_ENCFF198SSR	3
chr11	30238127	30238128	+	forebrain_ENCFF430PPJ,heart_ENCFF609MDN,liver_ENCFF589ZBJ,lung_ENCFF165LXO,lung_ENCFF198SSR,midbrain_ENCFF089GBC,stomach_ENCFF907XEG	7
chr11	31248668	31248669	+	forebrain_ENCFF430PPJ,heart_ENCFF609MDN,hindbrain_ENCFF092NMJ,kidney_ENCFF024JOZ,liver_ENCFF136ZDK,liver_ENCFF589ZBJ,lung_ENCFF165LXO,lung_ENCFF198SSR,midbrain_ENCFF089GBC,stomach_ENCFF907XEG	10
chr11	32217028	32217029	+	heart_ENCFF609MDN	1
chr11	32334298	32334299	-	liver_ENCFF136ZDK,stomach_ENCFF907XEG	2
chr11	32633751	32633752	-	forebrain_ENCFF430PPJ,kidney_ENCFF024JOZ,liver_ENCFF136ZDK,liver_ENCFF589ZBJ,lung_ENCFF165LXO	5
chr11	32709781	32709782	-	forebrain_ENCFF430PPJ,hindbrain_ENCFF092NMJ,kidney_ENCFF024JOZ,midbrain_ENCFF089GBC,stomach_ENCFF907XEG	5
chr11	33098046	33098047	-	forebrain_ENCFF430PPJ,hindbrain_ENCFF092NMJ,kidney_ENCFF024JOZ,liver_ENCFF136ZDK,liver_ENCFF589ZBJ,lung_ENCFF165LXO,midbrain_ENCFF089GBC,stomach_ENCFF907XEG	8
chr11	33721494	33721495	-	heart_ENCFF609MDN,hindbrain_ENCFF092NMJ,intestine_ENCFF327LYS,kidney_ENCFF024JOZ,liver_ENCFF136ZDK,midbrain_ENCFF089GBC,stomach_ENCFF907XEG	7
chr11	33917778	33917779	-	forebrain_ENCFF430PPJ,heart_ENCFF609MDN,hindbrain_ENCFF092NMJ,intestine_ENCFF327LYS,liver_ENCFF136ZDK,liver_ENCFF589ZBJ,lung_ENCFF165LXO,lung_ENCFF198SSR,midbrain_ENCFF089GBC,stomach_ENCFF907XEG	10
chr11	33934452	33934453	+	liver_ENCFF136ZDK,lung_ENCFF165LXO,lung_ENCFF198SSR	3
chr11	34836465	34836466	+	forebrain_ENCFF430PPJ,hindbrain_ENCFF092NMJ,intestine_ENCFF327LYS,kidney_ENCFF024JOZ,liver_ENCFF136ZDK,liver_ENCFF589ZBJ,lung_ENCFF165LXO,lung_ENCFF198SSR,midbrain_ENCFF089GBC,stomach_ENCFF907XEG	10
chr11	34843707	34843708	+	heart_ENCFF609MDN,hindbrain_ENCFF092NMJ,kidney_ENCFF024JOZ,liver_ENCFF136ZDK,lung_ENCFF165LXO,lung_ENCFF198SSR,midbrain_ENCFF089GBC,stomach_ENCFF907XEG	8
chr11	35451794	35451795	-	forebrain_ENCFF430PPJ,hindbrain_ENCFF092NMJ,intestine_ENCFF327LYS,liver_ENCFF136ZDK,lung_ENCFF165LXO,lung_ENCFF198SSR	6
chr11	35703680	35703681	+	forebrain_ENCFF430PPJ,hindbrain_ENCFF092NMJ,liver_ENCFF589ZBJ,lung_ENCFF165LXO,midbrain_ENCFF089GBC	5
chr11	35852944	35852945	-	forebrain_ENCFF430PPJ,liver_ENCFF136ZDK,midbrain_ENCFF089GBC	3
chr11	36490305	36490306	-	forebrain_ENCFF430PPJ,heart_ENCFF609MDN,hindbrain_ENCFF092NMJ,intestine_ENCFF327LYS,kidney_ENCFF024JOZ,liver_ENCFF136ZDK,lung_ENCFF165LXO,lung_ENCFF198SSR,midbrain_ENCFF089GBC,stomach_ENCFF907XEG	10
chr11	36911600	36911601	+	forebrain_ENCFF430PPJ,heart_ENCFF609MDN,hindbrain_ENCFF092NMJ,intestine_ENCFF327LYS,kidney_ENCFF024JOZ,liver_ENCFF136ZDK,liver_ENCFF589ZBJ,lung_ENCFF165LXO,lung_ENCFF198SSR,midbrain_ENCFF089GBC,stomach_ENCFF907XEG	11
chr11	43399541	43399542	+	kidney_ENCFF024JOZ,liver_ENCFF136ZDK,lung_ENCFF165LXO	3
chr11	43424597	43424598	-	intestine_ENCFF327LYS,liver_ENCFF589ZBJ,lung_ENCFF198SSR,midbrain_ENCFF089GBC,stomach_ENCFF907XEG	5
chr11	43492889	43492890	-	heart_ENCFF609MDN,hindbrain_ENCFF092NMJ,liver_ENCFF136ZDK,liver_ENCFF589ZBJ,lung_ENCFF165LXO,midbrain_ENCFF089GBC	6
chr11	43494154	43494155	+	stomach_ENCFF907XEG	1
chr11	43516879	43516880	+	forebrain_ENCFF430PPJ,heart_ENCFF609MDN,hindbrain_ENCFF092NMJ,intestine_ENCFF327LYS,kidney_ENCFF024JOZ,liver_ENCFF136ZDK,liver_ENCFF589ZBJ,lung_ENCFF165LXO,lung_ENCFF198SSR,midbrain_ENCFF089GBC,stomach_ENCFF907XEG	11
chr11	43586547	43586548	-	lung_ENCFF165LXO	1
chr11	43634326	43634327	+	lung_ENCFF165LXO,lung_ENCFF198SSR	2
chr11	44517728	44517729	+	intestine_ENCFF327LYS,kidney_ENCFF024JOZ,liver_ENCFF136ZDK,liver_ENCFF589ZBJ,midbrain_ENCFF089GBC,stomach_ENCFF907XEG	6
chr11	45533903	45533904	-	stomach_ENCFF907XEG	1
chr11	45736838	45736839	-	heart_ENCFF609MDN,stomach_ENCFF907XEG	2
chr11	45884287	45884288	-	forebrain_ENCFF430PPJ,heart_ENCFF609MDN,hindbrain_ENCFF092NMJ,intestine_ENCFF327LYS,kidney_ENCFF024JOZ,liver_ENCFF136ZDK,liver_ENCFF589ZBJ,lung_ENCFF198SSR,midbrain_ENCFF089GBC,stomach_ENCFF907XEG	10
chr11	46016273	46016274	+	forebrain_ENCFF430PPJ,heart_ENCFF609MDN,hindbrain_ENCFF092NMJ,liver_ENCFF136ZDK,lung_ENCFF198SSR,midbrain_ENCFF089GBC,stomach_ENCFF907XEG	7
chr11	46216853	46216854	+	forebrain_ENCFF430PPJ,heart_ENCFF609MDN,hindbrain_ENCFF092NMJ,intestine_ENCFF327LYS,kidney_ENCFF024JOZ,liver_ENCFF136ZDK,liver_ENCFF589ZBJ,lung_ENCFF165LXO,lung_ENCFF198SSR,midbrain_ENCFF089GBC	10
chr11	46237159	46237160	+	heart_ENCFF609MDN,hindbrain_ENCFF092NMJ,intestine_ENCFF327LYS,kidney_ENCFF024JOZ,liver_ENCFF589ZBJ,lung_ENCFF165LXO,lung_ENCFF198SSR,midbrain_ENCFF089GBC,stomach_ENCFF907XEG	9
chr11	46252187	46252188	-	forebrain_ENCFF430PPJ,heart_ENCFF609MDN,hindbrain_ENCFF092NMJ,liver_ENCFF136ZDK,liver_ENCFF589ZBJ,lung_ENCFF165LXO,lung_ENCFF198SSR,stomach_ENCFF907XEG	8
chr11	46276933	46276934	-	heart_ENCFF609MDN,hindbrain_ENCFF092NMJ,intestine_ENCFF327LYS,kidney_ENCFF024JOZ,liver_ENCFF136ZDK,lung_ENCFF198SSR,midbrain_ENCFF089GBC,stomach_ENCFF907XEG	8
chr11	48775717	48775718	-	forebrain_ENCFF430PPJ,heart_ENCFF609MDN,intestine_ENCFF327LYS,lung_ENCFF165LXO,stomach_ENCFF907XEG	5
chr11	48776844	48776845	+	forebrain_ENCFF430PPJ,hindbrain_ENCFF092NMJ,intestine_ENCFF327LYS,kidney_ENCFF024JOZ,liver_ENCFF136ZDK,liver_ENCFF589ZBJ,lung_ENCFF165LXO,lung_ENCFF198SSR,midbrain_ENCFF089GBC,stomach_ENCFF907XEG	10
chr11	48779655	48779656	+	forebrain_ENCFF430PPJ,heart_ENCFF609MDN,hindbrain_ENCFF092NMJ,kidney_ENCFF024JOZ,liver_ENCFF136ZDK,liver_ENCFF589ZBJ,lung_ENCFF165LXO,midbrain_ENCFF089GBC,stomach_ENCFF907XEG	9
chr11	49271507	49271508	-	forebrain_ENCFF430PPJ,heart_ENCFF609MDN,hindbrain_ENCFF092NMJ,kidney_ENCFF024JOZ,lung_ENCFF165LXO,midbrain_ENCFF089GBC	6
chr11	49626057	49626058	+	forebrain_ENCFF430PPJ,hindbrain_ENCFF092NMJ,kidney_ENCFF024JOZ,liver_ENCFF136ZDK,midbrain_ENCFF089GBC	5
chr11	49825080	49825081	+	forebrain_ENCFF430PPJ,heart_ENCFF609MDN,hindbrain_ENCFF092NMJ,kidney_ENCFF024JOZ,liver_ENCFF136ZDK,liver_ENCFF589ZBJ,lung_ENCFF165LXO	7
chr11	49927394	49927395	+	forebrain_ENCFF430PPJ,hindbrain_ENCFF092NMJ,intestine_ENCFF327LYS,midbrain_ENCFF089GBC,stomach_ENCFF907XEG	5
chr11	50161747	50161748	+	forebrain_ENCFF430PPJ	1
chr11	50440184	50440185	-	heart_ENCFF609MDN,lung_ENCFF165LXO,lung_ENCFF198SSR	3
chr11	50587232	50587233	-	forebrain_ENCFF430PPJ,heart_ENCFF609MDN,hindbrain_ENCFF092NMJ,intestine_ENCFF327LYS,kidney_ENCFF024JOZ,liver_ENCFF136ZDK,lung_ENCFF165LXO,lung_ENCFF198SSR,stomach_ENCFF907XEG	9
chr11	50673742	50673743	+	hindbrain_ENCFF092NMJ,intestine_ENCFF327LYS,kidney_ENCFF024JOZ,liver_ENCFF136ZDK	4
chr11	50721519	50721520	-	liver_ENCFF589ZBJ,lung_ENCFF165LXO	2
chr11	50977407	50977408	+	heart_ENCFF609MDN,intestine_ENCFF327LYS,liver_ENCFF136ZDK,liver_ENCFF589ZBJ,lung_ENCFF165LXO,stomach_ENCFF907XEG	6
chr11	51703844	51703845	-	intestine_ENCFF327LYS,kidney_ENCFF024JOZ,lung_ENCFF165LXO,lung_ENCFF198SSR,stomach_ENCFF907XEG	5
chr11	51817948	51817949	+	forebrain_ENCFF430PPJ,kidney_ENCFF024JOZ,liver_ENCFF589ZBJ,lung_ENCFF165LXO	4
chr11	51821052	51821053	+	liver_ENCFF136ZDK,lung_ENCFF165LXO	2
chr11	52343367	52343368	-	forebrain_ENCFF430PPJ,heart_ENCFF609MDN,hindbrain_ENCFF092NMJ,intestine_ENCFF327LYS,liver_ENCFF136ZDK,liver_ENCFF589ZBJ,lung_ENCFF165LXO,lung_ENCFF198SSR,stomach_ENCFF907XEG	9
chr11	52374522	52374523	-	forebrain_ENCFF430PPJ,kidney_ENCFF024JOZ,liver_ENCFF136ZDK,lung_ENCFF198SSR	4
chr11	52517521	52517522	+	forebrain_ENCFF430PPJ,heart_ENCFF609MDN,hindbrain_ENCFF092NMJ,intestine_ENCFF327LYS,kidney_ENCFF024JOZ,liver_ENCFF136ZDK,liver_ENCFF589ZBJ,lung_ENCFF165LXO,lung_ENCFF198SSR,midbrain_ENCFF089GBC,stomach_ENCFF907XEG	11
chr11	52629938	52629939	+	intestine_ENCFF327LYS,kidney_ENCFF024JOZ,liver_ENCFF589ZBJ,midbrain_ENCFF089GBC	4
chr11	53085552	53085553	+	forebrain_ENCFF430PPJ	1
chr11	53085555	53085556	+	hindbrain_ENCFF092NMJ,kidney_ENCFF024JOZ,liver_ENCFF136ZDK,liver_ENCFF589ZBJ,lung_ENCFF198SSR,midbrain_ENCFF089GBC,stomach_ENCFF907XEG	7
chr11	53085571	53085572	-	intestine_ENCFF327LYS,lung_ENCFF165LXO	2
chr11	53243377	53243378	+	forebrain_ENCFF430PPJ,heart_ENCFF609MDN,liver_ENCFF136ZDK	3
chr11	53255132	53255133	-	kidney_ENCFF024JOZ,liver_ENCFF136ZDK,lung_ENCFF165LXO,lung_ENCFF198SSR	4
chr11	53485867	53485868	+	forebrain_ENCFF430PPJ,hindbrain_ENCFF092NMJ,kidney_ENCFF024JOZ,midbrain_ENCFF089GBC	4
chr11	54054454	54054455	-	heart_ENCFF609MDN,hindbrain_ENCFF092NMJ,kidney_ENCFF024JOZ,liver_ENCFF136ZDK	4
chr11	54089067	54089068	-	forebrain_ENCFF430PPJ,hindbrain_ENCFF092NMJ,intestine_ENCFF327LYS,liver_ENCFF136ZDK,liver_ENCFF589ZBJ,lung_ENCFF165LXO,lung_ENCFF198SSR,stomach_ENCFF907XEG	8
chr11	54089087	54089088	-	kidney_ENCFF024JOZ,midbrain_ENCFF089GBC	2
chr11	54535129	54535130	-	forebrain_ENCFF430PPJ,heart_ENCFF609MDN,hindbrain_ENCFF092NMJ,liver_ENCFF589ZBJ,midbrain_ENCFF089GBC	5
chr11	54834795	54834796	+	kidney_ENCFF024JOZ,liver_ENCFF589ZBJ,lung_ENCFF198SSR,midbrain_ENCFF089GBC,stomach_ENCFF907XEG	5
chr11	55046785	55046786	+	heart_ENCFF609MDN,intestine_ENCFF327LYS,kidney_ENCFF024JOZ,liver_ENCFF136ZDK,liver_ENCFF589ZBJ,lung_ENCFF165LXO,midbrain_ENCFF089GBC,stomach_ENCFF907XEG	8
chr11	55159015	55159016	-	heart_ENCFF609MDN,hindbrain_ENCFF092NMJ,intestine_ENCFF327LYS,kidney_ENCFF024JOZ,liver_ENCFF589ZBJ,lung_ENCFF165LXO,midbrain_ENCFF089GBC,stomach_ENCFF907XEG	8
chr11	55162862	55162863	+	forebrain_ENCFF430PPJ,hindbrain_ENCFF092NMJ,intestine_ENCFF327LYS,kidney_ENCFF024JOZ,liver_ENCFF136ZDK,liver_ENCFF589ZBJ,lung_ENCFF165LXO,lung_ENCFF198SSR,stomach_ENCFF907XEG	9
chr11	55240800	55240801	-	lung_ENCFF198SSR	1
chr11	55445023	55445024	-	forebrain_ENCFF430PPJ,heart_ENCFF609MDN,hindbrain_ENCFF092NMJ,kidney_ENCFF024JOZ,liver_ENCFF136ZDK,liver_ENCFF589ZBJ,lung_ENCFF165LXO,lung_ENCFF198SSR,midbrain_ENCFF089GBC,stomach_ENCFF907XEG	10
chr11	55498097	55498098	-	forebrain_ENCFF430PPJ,hindbrain_ENCFF092NMJ,intestine_ENCFF327LYS,liver_ENCFF136ZDK,liver_ENCFF589ZBJ,lung_ENCFF165LXO,midbrain_ENCFF089GBC	7
chr11	55511529	55511530	+	forebrain_ENCFF430PPJ,hindbrain_ENCFF092NMJ,intestine_ENCFF327LYS,kidney_ENCFF024JOZ,liver_ENCFF589ZBJ,lung_ENCFF165LXO,lung_ENCFF198SSR,midbrain_ENCFF089GBC,stomach_ENCFF907XEG	9
chr11	56116781	56116782	-	heart_ENCFF609MDN,kidney_ENCFF024JOZ,lung_ENCFF198SSR,stomach_ENCFF907XEG	4
chr11	56159587	56159588	+	liver_ENCFF589ZBJ	1
chr11	57426607	57426608	+	heart_ENCFF609MDN,hindbrain_ENCFF092NMJ,stomach_ENCFF907XEG	3
chr11	57617750	57617751	+	forebrain_ENCFF430PPJ,liver_ENCFF136ZDK,lung_ENCFF198SSR	3
chr11	57651738	57651739	-	lung_ENCFF165LXO	1
chr11	57778549	57778550	-	forebrain_ENCFF430PPJ,heart_ENCFF609MDN,hindbrain_ENCFF092NMJ,kidney_ENCFF024JOZ,liver_ENCFF136ZDK,lung_ENCFF165LXO,lung_ENCFF198SSR,midbrain_ENCFF089GBC	8
chr11	57788100	57788101	+	heart_ENCFF609MDN,intestine_ENCFF327LYS,kidney_ENCFF024JOZ,liver_ENCFF136ZDK,liver_ENCFF589ZBJ,lung_ENCFF165LXO,lung_ENCFF198SSR,midbrain_ENCFF089GBC,stomach_ENCFF907XEG	9
chr11	58672028	58672029	-	intestine_ENCFF327LYS,liver_ENCFF136ZDK,liver_ENCFF589ZBJ,stomach_ENCFF907XEG	4
chr11	58996036	58996037	-	liver_ENCFF136ZDK,stomach_ENCFF907XEG	2
chr11	59525474	59525475	+	liver_ENCFF136ZDK,liver_ENCFF589ZBJ,lung_ENCFF165LXO	3
chr11	59733790	59733791	+	kidney_ENCFF024JOZ,stomach_ENCFF907XEG	2
chr11	60027490	60027491	-	forebrain_ENCFF430PPJ,heart_ENCFF609MDN,hindbrain_ENCFF092NMJ,liver_ENCFF136ZDK,liver_ENCFF589ZBJ,lung_ENCFF165LXO,lung_ENCFF198SSR,midbrain_ENCFF089GBC	8
chr11	60070762	60070763	+	forebrain_ENCFF430PPJ,heart_ENCFF609MDN,hindbrain_ENCFF092NMJ,kidney_ENCFF024JOZ,liver_ENCFF136ZDK,liver_ENCFF589ZBJ,lung_ENCFF165LXO,lung_ENCFF198SSR	8
chr11	61346314	61346315	+	hindbrain_ENCFF092NMJ,intestine_ENCFF327LYS,lung_ENCFF165LXO,lung_ENCFF198SSR,midbrain_ENCFF089GBC,stomach_ENCFF907XEG	6
chr11	61388227	61388228	-	liver_ENCFF136ZDK	1
chr11	61449660	61449661	-	forebrain_ENCFF430PPJ,hindbrain_ENCFF092NMJ,kidney_ENCFF024JOZ,liver_ENCFF589ZBJ,lung_ENCFF165LXO,lung_ENCFF198SSR,midbrain_ENCFF089GBC	7
chr11	61666173	61666174	+	forebrain_ENCFF430PPJ,heart_ENCFF609MDN,hindbrain_ENCFF092NMJ,intestine_ENCFF327LYS,kidney_ENCFF024JOZ,liver_ENCFF136ZDK,lung_ENCFF165LXO,lung_ENCFF198SSR	8
chr11	61666189	61666190	-	liver_ENCFF589ZBJ,midbrain_ENCFF089GBC,stomach_ENCFF907XEG	3
chr11	61714822	61714823	-	heart_ENCFF609MDN,stomach_ENCFF907XEG	2
chr11	61950809	61950810	+	liver_ENCFF136ZDK,lung_ENCFF198SSR	2
chr11	62048009	62048010	-	forebrain_ENCFF430PPJ,intestine_ENCFF327LYS,kidney_ENCFF024JOZ,liver_ENCFF589ZBJ,midbrain_ENCFF089GBC	5
chr11	62127872	62127873	+	heart_ENCFF609MDN,liver_ENCFF589ZBJ,lung_ENCFF165LXO,lung_ENCFF198SSR,stomach_ENCFF907XEG	5
chr11	62744283	62744284	+	forebrain_ENCFF430PPJ,hindbrain_ENCFF092NMJ,intestine_ENCFF327LYS,liver_ENCFF136ZDK,liver_ENCFF589ZBJ,lung_ENCFF165LXO,lung_ENCFF198SSR,midbrain_ENCFF089GBC,stomach_ENCFF907XEG	9
chr11	63165299	63165300	-	heart_ENCFF609MDN,liver_ENCFF136ZDK,midbrain_ENCFF089GBC,stomach_ENCFF907XEG	4
chr11	63168723	63168724	+	lung_ENCFF198SSR,stomach_ENCFF907XEG	2
chr11	63691234	63691235	+	forebrain_ENCFF430PPJ,hindbrain_ENCFF092NMJ,kidney_ENCFF024JOZ,liver_ENCFF136ZDK,liver_ENCFF589ZBJ,midbrain_ENCFF089GBC,stomach_ENCFF907XEG	7
chr11	63957521	63957522	-	forebrain_ENCFF430PPJ,heart_ENCFF609MDN,liver_ENCFF136ZDK,lung_ENCFF198SSR,midbrain_ENCFF089GBC	5
chr11	64890991	64890992	-	heart_ENCFF609MDN,intestine_ENCFF327LYS,kidney_ENCFF024JOZ,liver_ENCFF136ZDK,liver_ENCFF589ZBJ,lung_ENCFF198SSR,stomach_ENCFF907XEG	7
chr11	65061632	65061633	+	hindbrain_ENCFF092NMJ,kidney_ENCFF024JOZ,liver_ENCFF589ZBJ,lung_ENCFF198SSR,stomach_ENCFF907XEG	5
chr11	65679030	65679031	-	forebrain_ENCFF430PPJ,heart_ENCFF609MDN,hindbrain_ENCFF092NMJ,liver_ENCFF589ZBJ,lung_ENCFF198SSR,stomach_ENCFF907XEG	6
chr11	65919042	65919043	+	heart_ENCFF609MDN,kidney_ENCFF024JOZ	2
chr11	65919054	65919055	+	forebrain_ENCFF430PPJ,hindbrain_ENCFF092NMJ,intestine_ENCFF327LYS,lung_ENCFF198SSR,midbrain_ENCFF089GBC,stomach_ENCFF907XEG	6
chr11	67031023	67031024	-	hindbrain_ENCFF092NMJ,intestine_ENCFF327LYS,lung_ENCFF198SSR,stomach_ENCFF907XEG	4
chr11	67080415	67080416	-	heart_ENCFF609MDN,intestine_ENCFF327LYS	2
chr11	67100383	67100384	-	forebrain_ENCFF430PPJ,hindbrain_ENCFF092NMJ,kidney_ENCFF024JOZ,liver_ENCFF136ZDK,liver_ENCFF589ZBJ,lung_ENCFF165LXO,lung_ENCFF198SSR,stomach_ENCFF907XEG	8
chr11	67112941	67112942	+	forebrain_ENCFF430PPJ,heart_ENCFF609MDN,hindbrain_ENCFF092NMJ,kidney_ENCFF024JOZ,liver_ENCFF136ZDK,liver_ENCFF589ZBJ,lung_ENCFF165LXO,lung_ENCFF198SSR,midbrain_ENCFF089GBC,stomach_ENCFF907XEG	10
chr11	67819668	67819669	+	forebrain_ENCFF430PPJ,heart_ENCFF609MDN	2
chr11	67855260	67855261	-	forebrain_ENCFF430PPJ,heart_ENCFF609MDN,hindbrain_ENCFF092NMJ,kidney_ENCFF024JOZ,midbrain_ENCFF089GBC	5
chr11	67975448	67975449	+	forebrain_ENCFF430PPJ,hindbrain_ENCFF092NMJ,intestine_ENCFF327LYS,kidney_ENCFF024JOZ,liver_ENCFF589ZBJ,lung_ENCFF165LXO,lung_ENCFF198SSR,midbrain_ENCFF089GBC,stomach_ENCFF907XEG	9
chr11	68418078	68418079	+	forebrain_ENCFF430PPJ,hindbrain_ENCFF092NMJ,intestine_ENCFF327LYS,liver_ENCFF136ZDK,liver_ENCFF589ZBJ,lung_ENCFF198SSR,midbrain_ENCFF089GBC,stomach_ENCFF907XEG	8
chr11	68531636	68531637	-	heart_ENCFF609MDN	1
chr11	68586137	68586138	+	heart_ENCFF609MDN,hindbrain_ENCFF092NMJ,intestine_ENCFF327LYS,kidney_ENCFF024JOZ,lung_ENCFF165LXO	5
chr11	68808073	68808074	-	midbrain_ENCFF089GBC	1
chr11	68875067	68875068	-	midbrain_ENCFF089GBC	1
chr11	69092529	69092530	+	forebrain_ENCFF430PPJ,heart_ENCFF609MDN,hindbrain_ENCFF092NMJ,kidney_ENCFF024JOZ,liver_ENCFF136ZDK,liver_ENCFF589ZBJ,lung_ENCFF165LXO,lung_ENCFF198SSR	8
chr11	69251654	69251655	-	forebrain_ENCFF430PPJ,kidney_ENCFF024JOZ,liver_ENCFF136ZDK,lung_ENCFF165LXO,lung_ENCFF198SSR,midbrain_ENCFF089GBC,stomach_ENCFF907XEG	7
chr11	69258523	69258524	+	forebrain_ENCFF430PPJ,liver_ENCFF589ZBJ,stomach_ENCFF907XEG	3
chr11	69272484	69272485	+	heart_ENCFF609MDN,kidney_ENCFF024JOZ,liver_ENCFF589ZBJ,lung_ENCFF198SSR	4
chr11	69372981	69372982	-	heart_ENCFF609MDN,lung_ENCFF165LXO	2
chr11	69575424	69575425	-	forebrain_ENCFF430PPJ,heart_ENCFF609MDN,hindbrain_ENCFF092NMJ,intestine_ENCFF327LYS,kidney_ENCFF024JOZ,liver_ENCFF136ZDK,liver_ENCFF589ZBJ,lung_ENCFF198SSR,midbrain_ENCFF089GBC,stomach_ENCFF907XEG	10
chr11	69614154	69614155	-	lung_ENCFF165LXO,lung_ENCFF198SSR,midbrain_ENCFF089GBC	3
chr11	69628482	69628483	+	forebrain_ENCFF430PPJ,heart_ENCFF609MDN,hindbrain_ENCFF092NMJ,kidney_ENCFF024JOZ,liver_ENCFF136ZDK,lung_ENCFF165LXO,lung_ENCFF198SSR,midbrain_ENCFF089GBC,stomach_ENCFF907XEG	9
chr11	69657389	69657390	+	intestine_ENCFF327LYS,kidney_ENCFF024JOZ,liver_ENCFF589ZBJ,lung_ENCFF198SSR,midbrain_ENCFF089GBC,stomach_ENCFF907XEG	6
chr11	69657404	69657405	-	forebrain_ENCFF430PPJ,heart_ENCFF609MDN,hindbrain_ENCFF092NMJ,liver_ENCFF136ZDK,lung_ENCFF165LXO	5
chr11	69698736	69698737	+	hindbrain_ENCFF092NMJ,kidney_ENCFF024JOZ,liver_ENCFF589ZBJ,lung_ENCFF165LXO,lung_ENCFF198SSR,stomach_ENCFF907XEG	6
chr11	69715707	69715708	-	forebrain_ENCFF430PPJ,heart_ENCFF609MDN,intestine_ENCFF327LYS,kidney_ENCFF024JOZ,liver_ENCFF589ZBJ,midbrain_ENCFF089GBC,stomach_ENCFF907XEG	7
chr11	69719642	69719643	-	liver_ENCFF136ZDK,lung_ENCFF198SSR	2
chr11	69815371	69815372	-	liver_ENCFF589ZBJ,stomach_ENCFF907XEG	2
chr11	69855583	69855584	-	forebrain_ENCFF430PPJ,heart_ENCFF609MDN,hindbrain_ENCFF092NMJ,intestine_ENCFF327LYS,kidney_ENCFF024JOZ,liver_ENCFF136ZDK,lung_ENCFF165LXO	7
chr11	69883249	69883250	+	hindbrain_ENCFF092NMJ,midbrain_ENCFF089GBC,stomach_ENCFF907XEG	3
chr11	69887444	69887445	+	heart_ENCFF609MDN,hindbrain_ENCFF092NMJ,intestine_ENCFF327LYS,liver_ENCFF136ZDK,liver_ENCFF589ZBJ,lung_ENCFF165LXO,midbrain_ENCFF089GBC	7
chr11	69932444	69932445	+	forebrain_ENCFF430PPJ,hindbrain_ENCFF092NMJ,kidney_ENCFF024JOZ,liver_ENCFF136ZDK,lung_ENCFF198SSR	5
chr11	70005695	70005696	-	intestine_ENCFF327LYS,liver_ENCFF589ZBJ,lung_ENCFF198SSR,midbrain_ENCFF089GBC	4
chr11	70063228	70063229	+	intestine_ENCFF327LYS,stomach_ENCFF907XEG	2
chr11	70172505	70172506	-	hindbrain_ENCFF092NMJ,liver_ENCFF136ZDK,lung_ENCFF165LXO,midbrain_ENCFF089GBC	4
chr11	70177892	70177893	-	forebrain_ENCFF430PPJ,heart_ENCFF609MDN,hindbrain_ENCFF092NMJ,lung_ENCFF198SSR,stomach_ENCFF907XEG	5
chr11	70179599	70179600	-	forebrain_ENCFF430PPJ,hindbrain_ENCFF092NMJ,intestine_ENCFF327LYS,kidney_ENCFF024JOZ,liver_ENCFF136ZDK,liver_ENCFF589ZBJ,lung_ENCFF165LXO,lung_ENCFF198SSR,midbrain_ENCFF089GBC,stomach_ENCFF907XEG	10
chr11	70201800	70201801	-	forebrain_ENCFF430PPJ,heart_ENCFF609MDN,hindbrain_ENCFF092NMJ,intestine_ENCFF327LYS,kidney_ENCFF024JOZ,liver_ENCFF136ZDK,liver_ENCFF589ZBJ,lung_ENCFF165LXO,midbrain_ENCFF089GBC,stomach_ENCFF907XEG	10
chr11	70334678	70334679	-	forebrain_ENCFF430PPJ,heart_ENCFF609MDN,hindbrain_ENCFF092NMJ,liver_ENCFF136ZDK,lung_ENCFF198SSR	5
chr11	70500353	70500354	-	liver_ENCFF589ZBJ,lung_ENCFF165LXO,lung_ENCFF198SSR,midbrain_ENCFF089GBC	4
chr11	70506611	70506612	-	lung_ENCFF165LXO,lung_ENCFF198SSR,midbrain_ENCFF089GBC	3
chr11	70516555	70516556	+	forebrain_ENCFF430PPJ,heart_ENCFF609MDN,hindbrain_ENCFF092NMJ,kidney_ENCFF024JOZ,liver_ENCFF136ZDK,liver_ENCFF589ZBJ,lung_ENCFF165LXO,lung_ENCFF198SSR,midbrain_ENCFF089GBC	9
chr11	70629754	70629755	+	hindbrain_ENCFF092NMJ,intestine_ENCFF327LYS,kidney_ENCFF024JOZ,liver_ENCFF136ZDK,liver_ENCFF589ZBJ,lung_ENCFF165LXO,lung_ENCFF198SSR,stomach_ENCFF907XEG	8
chr11	70629769	70629770	-	heart_ENCFF609MDN,midbrain_ENCFF089GBC	2
chr11	71674538	71674539	+	heart_ENCFF609MDN,kidney_ENCFF024JOZ,liver_ENCFF136ZDK,liver_ENCFF589ZBJ,lung_ENCFF165LXO,stomach_ENCFF907XEG	6
chr11	72002627	72002628	+	kidney_ENCFF024JOZ,lung_ENCFF198SSR	2
chr11	72026039	72026040	+	heart_ENCFF609MDN,hindbrain_ENCFF092NMJ,kidney_ENCFF024JOZ	3
chr11	72029297	72029298	+	forebrain_ENCFF430PPJ,hindbrain_ENCFF092NMJ,liver_ENCFF136ZDK,liver_ENCFF589ZBJ,lung_ENCFF198SSR,stomach_ENCFF907XEG	6
chr11	72051719	72051720	+	forebrain_ENCFF430PPJ,heart_ENCFF609MDN,intestine_ENCFF327LYS,kidney_ENCFF024JOZ,liver_ENCFF136ZDK,lung_ENCFF165LXO,lung_ENCFF198SSR,stomach_ENCFF907XEG	8
chr11	72052831	72052832	+	forebrain_ENCFF430PPJ,heart_ENCFF609MDN,hindbrain_ENCFF092NMJ,kidney_ENCFF024JOZ,lung_ENCFF165LXO,lung_ENCFF198SSR,midbrain_ENCFF089GBC,stomach_ENCFF907XEG	8
chr11	72066495	72066496	+	forebrain_ENCFF430PPJ,hindbrain_ENCFF092NMJ,intestine_ENCFF327LYS,lung_ENCFF165LXO,lung_ENCFF198SSR,midbrain_ENCFF089GBC,stomach_ENCFF907XEG	7
chr11	72221454	72221455	+	forebrain_ENCFF430PPJ,heart_ENCFF609MDN,hindbrain_ENCFF092NMJ,stomach_ENCFF907XEG	4
chr11	72564475	72564476	-	heart_ENCFF609MDN,liver_ENCFF136ZDK,liver_ENCFF589ZBJ	3
chr11	73007894	73007895	+	forebrain_ENCFF430PPJ,heart_ENCFF609MDN,hindbrain_ENCFF092NMJ,kidney_ENCFF024JOZ,liver_ENCFF136ZDK,liver_ENCFF589ZBJ,lung_ENCFF165LXO,lung_ENCFF198SSR,midbrain_ENCFF089GBC,stomach_ENCFF907XEG	10
chr11	73201842	73201843	-	kidney_ENCFF024JOZ,lung_ENCFF165LXO,midbrain_ENCFF089GBC	3
chr11	74465866	74465867	-	forebrain_ENCFF430PPJ,heart_ENCFF609MDN,hindbrain_ENCFF092NMJ,intestine_ENCFF327LYS,kidney_ENCFF024JOZ,liver_ENCFF136ZDK,midbrain_ENCFF089GBC,stomach_ENCFF907XEG	8
chr11	74768248	74768249	-	hindbrain_ENCFF092NMJ,intestine_ENCFF327LYS,kidney_ENCFF024JOZ,liver_ENCFF136ZDK,lung_ENCFF198SSR,midbrain_ENCFF089GBC,stomach_ENCFF907XEG	7
chr11	76056669	76056670	+	hindbrain_ENCFF092NMJ,intestine_ENCFF327LYS,kidney_ENCFF024JOZ,lung_ENCFF165LXO,midbrain_ENCFF089GBC	5
chr11	76167599	76167600	-	liver_ENCFF136ZDK	1
chr11	77132785	77132786	-	forebrain_ENCFF430PPJ,hindbrain_ENCFF092NMJ,liver_ENCFF136ZDK,liver_ENCFF589ZBJ,lung_ENCFF165LXO,lung_ENCFF198SSR,midbrain_ENCFF089GBC,stomach_ENCFF907XEG	8
chr11	77468055	77468056	-	heart_ENCFF609MDN,hindbrain_ENCFF092NMJ,kidney_ENCFF024JOZ,lung_ENCFF198SSR,stomach_ENCFF907XEG	5
chr11	77501605	77501606	-	forebrain_ENCFF430PPJ,heart_ENCFF609MDN,hindbrain_ENCFF092NMJ,intestine_ENCFF327LYS,kidney_ENCFF024JOZ,liver_ENCFF136ZDK,liver_ENCFF589ZBJ,lung_ENCFF165LXO,lung_ENCFF198SSR,midbrain_ENCFF089GBC,stomach_ENCFF907XEG	11
chr11	77823028	77823029	-	heart_ENCFF609MDN	1
chr11	78103145	78103146	+	kidney_ENCFF024JOZ,lung_ENCFF165LXO,midbrain_ENCFF089GBC	3
chr11	78557479	78557480	-	forebrain_ENCFF430PPJ,heart_ENCFF609MDN,liver_ENCFF136ZDK,liver_ENCFF589ZBJ,lung_ENCFF165LXO,lung_ENCFF198SSR,stomach_ENCFF907XEG	7
chr11	78822997	78822998	-	heart_ENCFF609MDN,lung_ENCFF198SSR	2
chr11	78956462	78956463	-	forebrain_ENCFF430PPJ,hindbrain_ENCFF092NMJ,liver_ENCFF136ZDK,liver_ENCFF589ZBJ,lung_ENCFF165LXO,midbrain_ENCFF089GBC,stomach_ENCFF907XEG	7
chr11	78967539	78967540	+	forebrain_ENCFF430PPJ,heart_ENCFF609MDN	2
chr11	79019486	79019487	+	forebrain_ENCFF430PPJ,heart_ENCFF609MDN,liver_ENCFF589ZBJ,lung_ENCFF165LXO	4
chr11	79290694	79290695	-	forebrain_ENCFF430PPJ,hindbrain_ENCFF092NMJ	2
chr11	79300208	79300209	+	liver_ENCFF589ZBJ,lung_ENCFF165LXO,midbrain_ENCFF089GBC,stomach_ENCFF907XEG	4
chr11	79589474	79589475	+	intestine_ENCFF327LYS,stomach_ENCFF907XEG	2
chr11	80181525	80181526	+	intestine_ENCFF327LYS	1
chr11	80614603	80614604	+	forebrain_ENCFF430PPJ,hindbrain_ENCFF092NMJ,liver_ENCFF589ZBJ,lung_ENCFF198SSR,stomach_ENCFF907XEG	5
chr11	80852056	80852057	-	hindbrain_ENCFF092NMJ,kidney_ENCFF024JOZ,lung_ENCFF165LXO,lung_ENCFF198SSR,midbrain_ENCFF089GBC,stomach_ENCFF907XEG	6
chr11	81240474	81240475	+	heart_ENCFF609MDN,liver_ENCFF589ZBJ,lung_ENCFF165LXO,lung_ENCFF198SSR,midbrain_ENCFF089GBC	5
chr11	81634885	81634886	+	forebrain_ENCFF430PPJ,heart_ENCFF609MDN,lung_ENCFF165LXO,stomach_ENCFF907XEG	4
chr11	81996351	81996352	+	forebrain_ENCFF430PPJ,heart_ENCFF609MDN,hindbrain_ENCFF092NMJ,intestine_ENCFF327LYS,kidney_ENCFF024JOZ,liver_ENCFF136ZDK,liver_ENCFF589ZBJ,lung_ENCFF165LXO,lung_ENCFF198SSR,midbrain_ENCFF089GBC,stomach_ENCFF907XEG	11
chr11	82392536	82392537	+	forebrain_ENCFF430PPJ,midbrain_ENCFF089GBC,stomach_ENCFF907XEG	3
chr11	82399810	82399811	-	forebrain_ENCFF430PPJ,heart_ENCFF609MDN,hindbrain_ENCFF092NMJ,intestine_ENCFF327LYS,kidney_ENCFF024JOZ,liver_ENCFF136ZDK,lung_ENCFF165LXO,lung_ENCFF198SSR,midbrain_ENCFF089GBC,stomach_ENCFF907XEG	10
chr11	82746312	82746313	+	forebrain_ENCFF430PPJ,heart_ENCFF609MDN,liver_ENCFF136ZDK,midbrain_ENCFF089GBC	4
chr11	82959819	82959820	-	forebrain_ENCFF430PPJ,heart_ENCFF609MDN,hindbrain_ENCFF092NMJ,kidney_ENCFF024JOZ,liver_ENCFF136ZDK,liver_ENCFF589ZBJ,lung_ENCFF198SSR,stomach_ENCFF907XEG	8
chr11	83263420	83263421	-	liver_ENCFF589ZBJ,lung_ENCFF198SSR,midbrain_ENCFF089GBC	3
chr11	83327609	83327610	+	heart_ENCFF609MDN,hindbrain_ENCFF092NMJ,kidney_ENCFF024JOZ,lung_ENCFF165LXO	4
chr11	83424888	83424889	-	forebrain_ENCFF430PPJ,liver_ENCFF136ZDK,midbrain_ENCFF089GBC	3
chr11	83802289	83802290	+	forebrain_ENCFF430PPJ,kidney_ENCFF024JOZ,liver_ENCFF589ZBJ,lung_ENCFF198SSR	4
chr11	83927320	83927321	-	kidney_ENCFF024JOZ,lung_ENCFF198SSR	2
chr11	84032236	84032237	-	forebrain_ENCFF430PPJ,heart_ENCFF609MDN,kidney_ENCFF024JOZ,liver_ENCFF136ZDK,lung_ENCFF165LXO,lung_ENCFF198SSR,midbrain_ENCFF089GBC,stomach_ENCFF907XEG	8
chr11	84685064	84685065	-	midbrain_ENCFF089GBC	1
chr11	85184309	85184310	+	forebrain_ENCFF430PPJ,heart_ENCFF609MDN,kidney_ENCFF024JOZ,liver_ENCFF589ZBJ,midbrain_ENCFF089GBC,stomach_ENCFF907XEG	6
chr11	85273496	85273497	+	heart_ENCFF609MDN,intestine_ENCFF327LYS,liver_ENCFF136ZDK,lung_ENCFF165LXO	4
chr11	85850911	85850912	+	heart_ENCFF609MDN,kidney_ENCFF024JOZ,liver_ENCFF136ZDK,liver_ENCFF589ZBJ,stomach_ENCFF907XEG	5
chr11	85863979	85863980	+	lung_ENCFF198SSR,stomach_ENCFF907XEG	2
chr11	85864539	85864540	+	hindbrain_ENCFF092NMJ,intestine_ENCFF327LYS,liver_ENCFF136ZDK,liver_ENCFF589ZBJ,lung_ENCFF198SSR,midbrain_ENCFF089GBC	6
chr11	85972565	85972566	-	forebrain_ENCFF430PPJ,kidney_ENCFF024JOZ,liver_ENCFF136ZDK,liver_ENCFF589ZBJ,lung_ENCFF165LXO,lung_ENCFF198SSR,stomach_ENCFF907XEG	7
chr11	86878484	86878485	+	liver_ENCFF136ZDK,liver_ENCFF589ZBJ,midbrain_ENCFF089GBC	3
chr11	87531902	87531903	-	liver_ENCFF136ZDK,stomach_ENCFF907XEG	2
chr11	87802787	87802788	+	forebrain_ENCFF430PPJ,lung_ENCFF165LXO,lung_ENCFF198SSR,midbrain_ENCFF089GBC	4
chr11	88215607	88215608	-	hindbrain_ENCFF092NMJ	1
chr11	88291869	88291870	+	forebrain_ENCFF430PPJ,heart_ENCFF609MDN,hindbrain_ENCFF092NMJ,kidney_ENCFF024JOZ,liver_ENCFF136ZDK,lung_ENCFF198SSR,stomach_ENCFF907XEG	7
chr11	88412626	88412627	-	forebrain_ENCFF430PPJ,heart_ENCFF609MDN,hindbrain_ENCFF092NMJ,intestine_ENCFF327LYS,kidney_ENCFF024JOZ,liver_ENCFF136ZDK,liver_ENCFF589ZBJ,lung_ENCFF165LXO,lung_ENCFF198SSR,midbrain_ENCFF089GBC,stomach_ENCFF907XEG	11
chr11	88559516	88559517	+	hindbrain_ENCFF092NMJ,liver_ENCFF589ZBJ,lung_ENCFF198SSR,stomach_ENCFF907XEG	4
chr11	88823247	88823248	-	kidney_ENCFF024JOZ,liver_ENCFF589ZBJ,lung_ENCFF165LXO,lung_ENCFF198SSR	4
chr11	88826185	88826186	+	forebrain_ENCFF430PPJ,heart_ENCFF609MDN,intestine_ENCFF327LYS,kidney_ENCFF024JOZ,lung_ENCFF165LXO,lung_ENCFF198SSR,midbrain_ENCFF089GBC,stomach_ENCFF907XEG	8
chr11	88993764	88993765	+	heart_ENCFF609MDN,hindbrain_ENCFF092NMJ,kidney_ENCFF024JOZ,midbrain_ENCFF089GBC,stomach_ENCFF907XEG	5
chr11	89424546	89424547	+	forebrain_ENCFF430PPJ,liver_ENCFF136ZDK,midbrain_ENCFF089GBC	3
chr11	90038181	90038182	+	forebrain_ENCFF430PPJ,heart_ENCFF609MDN,hindbrain_ENCFF092NMJ,liver_ENCFF136ZDK,lung_ENCFF165LXO,lung_ENCFF198SSR,midbrain_ENCFF089GBC	7
chr11	90363596	90363597	+	forebrain_ENCFF430PPJ,liver_ENCFF136ZDK,liver_ENCFF589ZBJ,lung_ENCFF198SSR,midbrain_ENCFF089GBC,stomach_ENCFF907XEG	6
chr11	90623691	90623692	-	forebrain_ENCFF430PPJ,heart_ENCFF609MDN,kidney_ENCFF024JOZ,lung_ENCFF165LXO,lung_ENCFF198SSR,stomach_ENCFF907XEG	6
chr11	90783172	90783173	+	heart_ENCFF609MDN,intestine_ENCFF327LYS,kidney_ENCFF024JOZ,liver_ENCFF136ZDK,liver_ENCFF589ZBJ,lung_ENCFF198SSR,midbrain_ENCFF089GBC,stomach_ENCFF907XEG	8
chr11	93277730	93277731	-	kidney_ENCFF024JOZ	1
chr11	93472063	93472064	-	liver_ENCFF589ZBJ,lung_ENCFF165LXO,midbrain_ENCFF089GBC	3
chr11	93812700	93812701	-	kidney_ENCFF024JOZ,liver_ENCFF136ZDK	2
chr11	94226151	94226152	-	forebrain_ENCFF430PPJ,heart_ENCFF609MDN,hindbrain_ENCFF092NMJ,intestine_ENCFF327LYS,kidney_ENCFF024JOZ,liver_ENCFF136ZDK,midbrain_ENCFF089GBC,stomach_ENCFF907XEG	8
chr11	94404898	94404899	-	forebrain_ENCFF430PPJ,heart_ENCFF609MDN,hindbrain_ENCFF092NMJ,intestine_ENCFF327LYS,kidney_ENCFF024JOZ,liver_ENCFF136ZDK,lung_ENCFF165LXO,midbrain_ENCFF089GBC	8
chr11	94729776	94729777	-	hindbrain_ENCFF092NMJ	1
chr11	94732979	94732980	+	hindbrain_ENCFF092NMJ,intestine_ENCFF327LYS,kidney_ENCFF024JOZ,liver_ENCFF136ZDK,liver_ENCFF589ZBJ,lung_ENCFF165LXO,lung_ENCFF198SSR,midbrain_ENCFF089GBC	8
chr11	94866340	94866341	+	forebrain_ENCFF430PPJ,heart_ENCFF609MDN,hindbrain_ENCFF092NMJ,intestine_ENCFF327LYS,kidney_ENCFF024JOZ,lung_ENCFF198SSR,midbrain_ENCFF089GBC	7
chr11	94970439	94970440	-	heart_ENCFF609MDN	1
chr11	95160925	95160926	-	forebrain_ENCFF430PPJ,liver_ENCFF136ZDK,liver_ENCFF589ZBJ	3
chr11	95876482	95876483	+	forebrain_ENCFF430PPJ,heart_ENCFF609MDN,hindbrain_ENCFF092NMJ,liver_ENCFF136ZDK,liver_ENCFF589ZBJ,lung_ENCFF165LXO,lung_ENCFF198SSR,midbrain_ENCFF089GBC,stomach_ENCFF907XEG	9
chr11	95981216	95981217	-	forebrain_ENCFF430PPJ,hindbrain_ENCFF092NMJ,intestine_ENCFF327LYS,kidney_ENCFF024JOZ,liver_ENCFF136ZDK,liver_ENCFF589ZBJ,lung_ENCFF198SSR	7
chr11	95981226	95981227	-	heart_ENCFF609MDN,lung_ENCFF165LXO,midbrain_ENCFF089GBC,stomach_ENCFF907XEG	4
chr11	96224020	96224021	-	kidney_ENCFF024JOZ,lung_ENCFF165LXO,lung_ENCFF198SSR,midbrain_ENCFF089GBC	4
chr11	96572694	96572695	+	forebrain_ENCFF430PPJ	1
chr11	96776281	96776282	-	forebrain_ENCFF430PPJ,kidney_ENCFF024JOZ,midbrain_ENCFF089GBC,stomach_ENCFF907XEG	4
chr11	97072739	97072740	+	forebrain_ENCFF430PPJ,hindbrain_ENCFF092NMJ,intestine_ENCFF327LYS,kidney_ENCFF024JOZ,liver_ENCFF136ZDK,liver_ENCFF589ZBJ,lung_ENCFF165LXO,lung_ENCFF198SSR	8
chr11	97146941	97146942	-	forebrain_ENCFF430PPJ,heart_ENCFF609MDN,kidney_ENCFF024JOZ,lung_ENCFF165LXO,lung_ENCFF198SSR,midbrain_ENCFF089GBC	6
chr11	97198792	97198793	+	heart_ENCFF609MDN,hindbrain_ENCFF092NMJ,kidney_ENCFF024JOZ,lung_ENCFF165LXO,stomach_ENCFF907XEG	5
chr11	97328358	97328359	-	forebrain_ENCFF430PPJ,heart_ENCFF609MDN,hindbrain_ENCFF092NMJ,intestine_ENCFF327LYS,kidney_ENCFF024JOZ,liver_ENCFF136ZDK,lung_ENCFF165LXO,lung_ENCFF198SSR,midbrain_ENCFF089GBC,stomach_ENCFF907XEG	10
chr11	97469128	97469129	-	hindbrain_ENCFF092NMJ,stomach_ENCFF907XEG	2
chr11	97476643	97476644	+	forebrain_ENCFF430PPJ,heart_ENCFF609MDN,hindbrain_ENCFF092NMJ,liver_ENCFF136ZDK,lung_ENCFF165LXO,lung_ENCFF198SSR	6
chr11	97642926	97642927	+	heart_ENCFF609MDN,hindbrain_ENCFF092NMJ,intestine_ENCFF327LYS,liver_ENCFF136ZDK,lung_ENCFF198SSR,stomach_ENCFF907XEG	6
chr11	97690038	97690039	-	forebrain_ENCFF430PPJ,heart_ENCFF609MDN,hindbrain_ENCFF092NMJ,kidney_ENCFF024JOZ,liver_ENCFF136ZDK,liver_ENCFF589ZBJ,lung_ENCFF165LXO,lung_ENCFF198SSR,midbrain_ENCFF089GBC,stomach_ENCFF907XEG	10
chr11	97884766	97884767	+	stomach_ENCFF907XEG	1
chr11	97971342	97971343	-	stomach_ENCFF907XEG	1
chr11	98031649	98031650	+	heart_ENCFF609MDN,hindbrain_ENCFF092NMJ,kidney_ENCFF024JOZ,liver_ENCFF136ZDK,liver_ENCFF589ZBJ,lung_ENCFF165LXO,lung_ENCFF198SSR,stomach_ENCFF907XEG	8
chr11	98045804	98045805	-	hindbrain_ENCFF092NMJ,kidney_ENCFF024JOZ,liver_ENCFF589ZBJ,lung_ENCFF198SSR,stomach_ENCFF907XEG	5
chr11	98372619	98372620	-	heart_ENCFF609MDN,hindbrain_ENCFF092NMJ,liver_ENCFF589ZBJ,lung_ENCFF165LXO,lung_ENCFF198SSR	5
chr11	98555298	98555299	+	forebrain_ENCFF430PPJ,hindbrain_ENCFF092NMJ,liver_ENCFF589ZBJ,midbrain_ENCFF089GBC	4
chr11	98762853	98762854	-	forebrain_ENCFF430PPJ,hindbrain_ENCFF092NMJ,intestine_ENCFF327LYS,liver_ENCFF136ZDK,liver_ENCFF589ZBJ,lung_ENCFF198SSR,midbrain_ENCFF089GBC	7
chr11	98829569	98829570	-	forebrain_ENCFF430PPJ,kidney_ENCFF024JOZ,liver_ENCFF589ZBJ,lung_ENCFF165LXO,lung_ENCFF198SSR	5
chr11	98859276	98859277	+	forebrain_ENCFF430PPJ,heart_ENCFF609MDN,hindbrain_ENCFF092NMJ,intestine_ENCFF327LYS,kidney_ENCFF024JOZ,liver_ENCFF136ZDK,liver_ENCFF589ZBJ,lung_ENCFF165LXO,lung_ENCFF198SSR,stomach_ENCFF907XEG	10
chr11	98859292	98859293	-	midbrain_ENCFF089GBC	1
chr11	98909855	98909856	-	forebrain_ENCFF430PPJ,heart_ENCFF609MDN,intestine_ENCFF327LYS,kidney_ENCFF024JOZ,liver_ENCFF136ZDK,lung_ENCFF165LXO,lung_ENCFF198SSR,stomach_ENCFF907XEG	8
chr11	98922449	98922450	+	heart_ENCFF609MDN,intestine_ENCFF327LYS,kidney_ENCFF024JOZ,liver_ENCFF136ZDK,liver_ENCFF589ZBJ,lung_ENCFF198SSR	6
chr11	98972420	98972421	-	forebrain_ENCFF430PPJ,hindbrain_ENCFF092NMJ,kidney_ENCFF024JOZ,liver_ENCFF136ZDK,liver_ENCFF589ZBJ,lung_ENCFF165LXO,stomach_ENCFF907XEG	7
chr11	99150118	99150119	-	forebrain_ENCFF430PPJ,hindbrain_ENCFF092NMJ,intestine_ENCFF327LYS,liver_ENCFF136ZDK,liver_ENCFF589ZBJ,lung_ENCFF165LXO,midbrain_ENCFF089GBC,stomach_ENCFF907XEG	8
chr11	99249273	99249274	+	heart_ENCFF609MDN,kidney_ENCFF024JOZ,stomach_ENCFF907XEG	3
chr11	99364648	99364649	-	forebrain_ENCFF430PPJ,heart_ENCFF609MDN,liver_ENCFF136ZDK,midbrain_ENCFF089GBC	4
chr11	99413424	99413425	+	liver_ENCFF589ZBJ	1
chr11	99964436	99964437	-	intestine_ENCFF327LYS,kidney_ENCFF024JOZ,lung_ENCFF198SSR	3
chr11	100006833	100006834	-	forebrain_ENCFF430PPJ,heart_ENCFF609MDN,hindbrain_ENCFF092NMJ,kidney_ENCFF024JOZ,liver_ENCFF136ZDK,liver_ENCFF589ZBJ,lung_ENCFF198SSR,midbrain_ENCFF089GBC,stomach_ENCFF907XEG	9
chr11	100282196	100282197	-	forebrain_ENCFF430PPJ,heart_ENCFF609MDN,hindbrain_ENCFF092NMJ,kidney_ENCFF024JOZ,liver_ENCFF136ZDK,liver_ENCFF589ZBJ,lung_ENCFF165LXO,lung_ENCFF198SSR,midbrain_ENCFF089GBC	9
chr11	100282766	100282767	+	hindbrain_ENCFF092NMJ,kidney_ENCFF024JOZ,liver_ENCFF136ZDK,lung_ENCFF165LXO	4
chr11	100363394	100363395	-	forebrain_ENCFF430PPJ,hindbrain_ENCFF092NMJ,liver_ENCFF589ZBJ,lung_ENCFF165LXO,lung_ENCFF198SSR,midbrain_ENCFF089GBC	6
chr11	100425990	100425991	+	hindbrain_ENCFF092NMJ,kidney_ENCFF024JOZ,liver_ENCFF136ZDK,liver_ENCFF589ZBJ,lung_ENCFF165LXO	5
chr11	100955400	100955401	+	forebrain_ENCFF430PPJ,heart_ENCFF609MDN,kidney_ENCFF024JOZ,liver_ENCFF136ZDK,liver_ENCFF589ZBJ,lung_ENCFF165LXO,lung_ENCFF198SSR,midbrain_ENCFF089GBC,stomach_ENCFF907XEG	9
chr11	101248822	101248823	-	liver_ENCFF136ZDK,midbrain_ENCFF089GBC	2
chr11	101916980	101916981	-	forebrain_ENCFF430PPJ,hindbrain_ENCFF092NMJ,intestine_ENCFF327LYS,kidney_ENCFF024JOZ,liver_ENCFF136ZDK,liver_ENCFF589ZBJ,lung_ENCFF165LXO,lung_ENCFF198SSR,midbrain_ENCFF089GBC	9
chr11	101928641	101928642	-	liver_ENCFF589ZBJ,lung_ENCFF165LXO,lung_ENCFF198SSR,stomach_ENCFF907XEG	4
chr11	101975131	101975132	-	kidney_ENCFF024JOZ,midbrain_ENCFF089GBC	2
chr11	102054023	102054024	-	hindbrain_ENCFF092NMJ,intestine_ENCFF327LYS,liver_ENCFF589ZBJ,lung_ENCFF198SSR,midbrain_ENCFF089GBC	5
chr11	102201470	102201471	+	liver_ENCFF589ZBJ,midbrain_ENCFF089GBC	2
chr11	102223326	102223327	+	forebrain_ENCFF430PPJ,heart_ENCFF609MDN,hindbrain_ENCFF092NMJ,intestine_ENCFF327LYS,kidney_ENCFF024JOZ,lung_ENCFF198SSR,stomach_ENCFF907XEG	7
chr11	102223339	102223340	-	liver_ENCFF136ZDK,liver_ENCFF589ZBJ,lung_ENCFF165LXO,midbrain_ENCFF089GBC	4
chr11	102242088	102242089	-	liver_ENCFF589ZBJ,midbrain_ENCFF089GBC	2
chr11	102257657	102257658	-	liver_ENCFF589ZBJ	1
chr11	102339794	102339795	+	hindbrain_ENCFF092NMJ,kidney_ENCFF024JOZ,liver_ENCFF589ZBJ,lung_ENCFF198SSR,stomach_ENCFF907XEG	5
chr11	102377327	102377328	+	lung_ENCFF165LXO,midbrain_ENCFF089GBC,stomach_ENCFF907XEG	3
chr11	102487142	102487143	+	forebrain_ENCFF430PPJ,hindbrain_ENCFF092NMJ,kidney_ENCFF024JOZ,midbrain_ENCFF089GBC,stomach_ENCFF907XEG	5
chr11	102690416	102690417	-	forebrain_ENCFF430PPJ,heart_ENCFF609MDN,hindbrain_ENCFF092NMJ,kidney_ENCFF024JOZ,liver_ENCFF589ZBJ,lung_ENCFF165LXO,lung_ENCFF198SSR,midbrain_ENCFF089GBC,stomach_ENCFF907XEG	9
chr11	102777657	102777658	+	hindbrain_ENCFF092NMJ,lung_ENCFF165LXO	2
chr11	102852097	102852098	-	heart_ENCFF609MDN,kidney_ENCFF024JOZ,lung_ENCFF198SSR,midbrain_ENCFF089GBC	4
chr11	103055007	103055008	-	forebrain_ENCFF430PPJ,hindbrain_ENCFF092NMJ,intestine_ENCFF327LYS,kidney_ENCFF024JOZ,liver_ENCFF136ZDK,liver_ENCFF589ZBJ,lung_ENCFF165LXO,lung_ENCFF198SSR,stomach_ENCFF907XEG	9
chr11	103233165	103233166	+	forebrain_ENCFF430PPJ,heart_ENCFF609MDN,hindbrain_ENCFF092NMJ,kidney_ENCFF024JOZ,liver_ENCFF136ZDK,liver_ENCFF589ZBJ,lung_ENCFF165LXO,lung_ENCFF198SSR,stomach_ENCFF907XEG	9
chr11	103325421	103325422	-	heart_ENCFF609MDN,liver_ENCFF136ZDK,lung_ENCFF165LXO	3
chr11	103327156	103327157	-	liver_ENCFF136ZDK	1
chr11	103758244	103758245	+	hindbrain_ENCFF092NMJ,intestine_ENCFF327LYS,liver_ENCFF136ZDK,liver_ENCFF589ZBJ,lung_ENCFF165LXO,midbrain_ENCFF089GBC	6
chr11	104311823	104311824	+	hindbrain_ENCFF092NMJ,lung_ENCFF165LXO,lung_ENCFF198SSR	3
chr11	104765950	104765951	+	midbrain_ENCFF089GBC	1
chr11	105124210	105124211	+	forebrain_ENCFF430PPJ,heart_ENCFF609MDN,liver_ENCFF589ZBJ,lung_ENCFF165LXO	4
chr11	105202585	105202586	+	hindbrain_ENCFF092NMJ,kidney_ENCFF024JOZ,liver_ENCFF136ZDK,liver_ENCFF589ZBJ,lung_ENCFF165LXO,lung_ENCFF198SSR,midbrain_ENCFF089GBC	7
chr11	105927205	105927206	+	forebrain_ENCFF430PPJ	1
chr11	105964904	105964905	+	kidney_ENCFF024JOZ,midbrain_ENCFF089GBC,stomach_ENCFF907XEG	3
chr11	105964925	105964926	+	forebrain_ENCFF430PPJ,hindbrain_ENCFF092NMJ,intestine_ENCFF327LYS,liver_ENCFF136ZDK,lung_ENCFF165LXO	5
chr11	106359561	106359562	-	forebrain_ENCFF430PPJ,hindbrain_ENCFF092NMJ,liver_ENCFF589ZBJ,lung_ENCFF165LXO,stomach_ENCFF907XEG	5
chr11	106614030	106614031	+	hindbrain_ENCFF092NMJ,intestine_ENCFF327LYS,kidney_ENCFF024JOZ,liver_ENCFF589ZBJ,lung_ENCFF198SSR,midbrain_ENCFF089GBC,stomach_ENCFF907XEG	7
chr11	106648467	106648468	+	forebrain_ENCFF430PPJ	1
chr11	106648483	106648484	-	heart_ENCFF609MDN,hindbrain_ENCFF092NMJ,intestine_ENCFF327LYS,kidney_ENCFF024JOZ,liver_ENCFF136ZDK,liver_ENCFF589ZBJ,lung_ENCFF165LXO,lung_ENCFF198SSR,midbrain_ENCFF089GBC,stomach_ENCFF907XEG	10
chr11	106929150	106929151	-	forebrain_ENCFF430PPJ,hindbrain_ENCFF092NMJ,liver_ENCFF136ZDK,lung_ENCFF198SSR,midbrain_ENCFF089GBC,stomach_ENCFF907XEG	6
chr11	107018800	107018801	+	heart_ENCFF609MDN,hindbrain_ENCFF092NMJ,kidney_ENCFF024JOZ,lung_ENCFF165LXO,stomach_ENCFF907XEG	5
chr11	107044555	107044556	-	heart_ENCFF609MDN,kidney_ENCFF024JOZ,liver_ENCFF589ZBJ,lung_ENCFF198SSR,midbrain_ENCFF089GBC	5
chr11	107105399	107105400	+	forebrain_ENCFF430PPJ,hindbrain_ENCFF092NMJ,kidney_ENCFF024JOZ,lung_ENCFF165LXO,stomach_ENCFF907XEG	5
chr11	107152024	107152025	-	intestine_ENCFF327LYS,kidney_ENCFF024JOZ,lung_ENCFF165LXO	3
chr11	107385464	107385465	+	heart_ENCFF609MDN,lung_ENCFF198SSR,stomach_ENCFF907XEG	3
chr11	107512129	107512130	+	forebrain_ENCFF430PPJ,hindbrain_ENCFF092NMJ,kidney_ENCFF024JOZ,liver_ENCFF136ZDK,lung_ENCFF165LXO,midbrain_ENCFF089GBC	6
chr11	107859478	107859479	+	forebrain_ENCFF430PPJ,heart_ENCFF609MDN,hindbrain_ENCFF092NMJ,intestine_ENCFF327LYS,kidney_ENCFF024JOZ,liver_ENCFF136ZDK,liver_ENCFF589ZBJ,lung_ENCFF165LXO,lung_ENCFF198SSR,stomach_ENCFF907XEG	10
chr11	107864222	107864223	+	forebrain_ENCFF430PPJ,heart_ENCFF609MDN,hindbrain_ENCFF092NMJ,intestine_ENCFF327LYS,kidney_ENCFF024JOZ,liver_ENCFF136ZDK,liver_ENCFF589ZBJ,lung_ENCFF165LXO,lung_ENCFF198SSR,midbrain_ENCFF089GBC,stomach_ENCFF907XEG	11
chr11	107865329	107865330	+	hindbrain_ENCFF092NMJ,kidney_ENCFF024JOZ,liver_ENCFF136ZDK,lung_ENCFF165LXO,stomach_ENCFF907XEG	5
chr11	107872893	107872894	+	lung_ENCFF165LXO	1
chr11	107994714	107994715	-	hindbrain_ENCFF092NMJ,kidney_ENCFF024JOZ,liver_ENCFF136ZDK,lung_ENCFF198SSR,stomach_ENCFF907XEG	5
chr11	108449974	108449975	+	forebrain_ENCFF430PPJ,heart_ENCFF609MDN,hindbrain_ENCFF092NMJ,intestine_ENCFF327LYS,kidney_ENCFF024JOZ,liver_ENCFF136ZDK,liver_ENCFF589ZBJ,lung_ENCFF165LXO,lung_ENCFF198SSR,midbrain_ENCFF089GBC,stomach_ENCFF907XEG	11
chr11	108889339	108889340	+	forebrain_ENCFF430PPJ,heart_ENCFF609MDN,hindbrain_ENCFF092NMJ,intestine_ENCFF327LYS,liver_ENCFF136ZDK,liver_ENCFF589ZBJ,lung_ENCFF165LXO,lung_ENCFF198SSR,stomach_ENCFF907XEG	9
chr11	109221865	109221866	-	heart_ENCFF609MDN,hindbrain_ENCFF092NMJ,kidney_ENCFF024JOZ,liver_ENCFF589ZBJ,lung_ENCFF165LXO,lung_ENCFF198SSR	6
chr11	109317098	109317099	+	hindbrain_ENCFF092NMJ,intestine_ENCFF327LYS,liver_ENCFF136ZDK,liver_ENCFF589ZBJ,lung_ENCFF165LXO,midbrain_ENCFF089GBC,stomach_ENCFF907XEG	7
chr11	109344518	109344519	+	forebrain_ENCFF430PPJ,hindbrain_ENCFF092NMJ,intestine_ENCFF327LYS,kidney_ENCFF024JOZ,liver_ENCFF136ZDK,liver_ENCFF589ZBJ,lung_ENCFF165LXO,lung_ENCFF198SSR,midbrain_ENCFF089GBC,stomach_ENCFF907XEG	10
chr11	109585280	109585281	-	heart_ENCFF609MDN,hindbrain_ENCFF092NMJ,liver_ENCFF589ZBJ,lung_ENCFF165LXO	4
chr11	109619284	109619285	-	forebrain_ENCFF430PPJ,hindbrain_ENCFF092NMJ,liver_ENCFF589ZBJ,lung_ENCFF198SSR,midbrain_ENCFF089GBC,stomach_ENCFF907XEG	6
chr11	109860826	109860827	-	forebrain_ENCFF430PPJ,heart_ENCFF609MDN,lung_ENCFF165LXO	3
chr11	110409972	110409973	+	intestine_ENCFF327LYS,midbrain_ENCFF089GBC	2
chr11	110483405	110483406	-	heart_ENCFF609MDN,hindbrain_ENCFF092NMJ,lung_ENCFF198SSR	3
chr11	110496309	110496310	-	hindbrain_ENCFF092NMJ,liver_ENCFF136ZDK,lung_ENCFF165LXO	3
chr11	110572725	110572726	+	kidney_ENCFF024JOZ,liver_ENCFF136ZDK,liver_ENCFF589ZBJ	3
chr11	111445992	111445993	-	kidney_ENCFF024JOZ	1
chr11	111523685	111523686	-	heart_ENCFF609MDN,kidney_ENCFF024JOZ,liver_ENCFF136ZDK,lung_ENCFF165LXO,lung_ENCFF198SSR	5
chr11	112209600	112209601	-	forebrain_ENCFF430PPJ,hindbrain_ENCFF092NMJ,intestine_ENCFF327LYS,kidney_ENCFF024JOZ,liver_ENCFF136ZDK,liver_ENCFF589ZBJ,lung_ENCFF165LXO,lung_ENCFF198SSR,midbrain_ENCFF089GBC,stomach_ENCFF907XEG	10
chr11	113175481	113175482	+	forebrain_ENCFF430PPJ,lung_ENCFF198SSR,stomach_ENCFF907XEG	3
chr11	113296357	113296358	-	forebrain_ENCFF430PPJ,intestine_ENCFF327LYS,kidney_ENCFF024JOZ,lung_ENCFF165LXO,lung_ENCFF198SSR,midbrain_ENCFF089GBC,stomach_ENCFF907XEG	7
chr11	113499074	113499075	+	forebrain_ENCFF430PPJ,heart_ENCFF609MDN,hindbrain_ENCFF092NMJ,intestine_ENCFF327LYS,kidney_ENCFF024JOZ,liver_ENCFF136ZDK,liver_ENCFF589ZBJ,lung_ENCFF165LXO,lung_ENCFF198SSR,midbrain_ENCFF089GBC,stomach_ENCFF907XEG	11
chr11	113627999	113628000	-	heart_ENCFF609MDN,liver_ENCFF136ZDK,midbrain_ENCFF089GBC,stomach_ENCFF907XEG	4
chr11	113648370	113648371	-	forebrain_ENCFF430PPJ,intestine_ENCFF327LYS,liver_ENCFF589ZBJ,lung_ENCFF165LXO,midbrain_ENCFF089GBC,stomach_ENCFF907XEG	6
chr11	113652053	113652054	+	forebrain_ENCFF430PPJ,hindbrain_ENCFF092NMJ,kidney_ENCFF024JOZ,liver_ENCFF136ZDK,liver_ENCFF589ZBJ	5
chr11	113703904	113703905	+	lung_ENCFF165LXO	1
chr11	113811411	113811412	-	lung_ENCFF165LXO	1
chr11	114205394	114205395	+	forebrain_ENCFF430PPJ,hindbrain_ENCFF092NMJ,kidney_ENCFF024JOZ,liver_ENCFF136ZDK,lung_ENCFF165LXO	5
chr11	114283407	114283408	-	heart_ENCFF609MDN,intestine_ENCFF327LYS,kidney_ENCFF024JOZ,liver_ENCFF136ZDK,liver_ENCFF589ZBJ,lung_ENCFF198SSR,midbrain_ENCFF089GBC,stomach_ENCFF907XEG	8
chr11	114283410	114283411	-	hindbrain_ENCFF092NMJ,lung_ENCFF165LXO	2
chr11	114403194	114403195	-	forebrain_ENCFF430PPJ,heart_ENCFF609MDN,intestine_ENCFF327LYS,liver_ENCFF136ZDK,lung_ENCFF165LXO,lung_ENCFF198SSR	6
chr11	114484353	114484354	-	hindbrain_ENCFF092NMJ,midbrain_ENCFF089GBC	2
chr11	114554776	114554777	+	kidney_ENCFF024JOZ,liver_ENCFF589ZBJ,lung_ENCFF165LXO,stomach_ENCFF907XEG	4
chr11	114571245	114571246	+	intestine_ENCFF327LYS	1
chr11	114657941	114657942	-	forebrain_ENCFF430PPJ,heart_ENCFF609MDN,hindbrain_ENCFF092NMJ,kidney_ENCFF024JOZ,liver_ENCFF136ZDK,liver_ENCFF589ZBJ,lung_ENCFF165LXO,lung_ENCFF198SSR,stomach_ENCFF907XEG	9
chr11	114786088	114786089	+	midbrain_ENCFF089GBC	1
chr11	115090029	115090030	+	hindbrain_ENCFF092NMJ,kidney_ENCFF024JOZ	2
chr11	115225084	115225085	+	forebrain_ENCFF430PPJ,heart_ENCFF609MDN,hindbrain_ENCFF092NMJ,intestine_ENCFF327LYS,kidney_ENCFF024JOZ,liver_ENCFF136ZDK,liver_ENCFF589ZBJ,lung_ENCFF165LXO,lung_ENCFF198SSR,midbrain_ENCFF089GBC	10
chr11	115270694	115270695	-	forebrain_ENCFF430PPJ,heart_ENCFF609MDN,hindbrain_ENCFF092NMJ,intestine_ENCFF327LYS,kidney_ENCFF024JOZ,liver_ENCFF136ZDK,liver_ENCFF589ZBJ,lung_ENCFF165LXO,lung_ENCFF198SSR,midbrain_ENCFF089GBC,stomach_ENCFF907XEG	11
chr11	115329525	115329526	+	intestine_ENCFF327LYS,liver_ENCFF136ZDK	2
chr11	115474136	115474137	-	forebrain_ENCFF430PPJ,hindbrain_ENCFF092NMJ,kidney_ENCFF024JOZ,liver_ENCFF136ZDK,liver_ENCFF589ZBJ,lung_ENCFF165LXO,lung_ENCFF198SSR,midbrain_ENCFF089GBC,stomach_ENCFF907XEG	9
chr11	115718239	115718240	-	kidney_ENCFF024JOZ,liver_ENCFF589ZBJ,stomach_ENCFF907XEG	3
chr11	115881207	115881208	-	heart_ENCFF609MDN,hindbrain_ENCFF092NMJ,intestine_ENCFF327LYS,kidney_ENCFF024JOZ,liver_ENCFF136ZDK,liver_ENCFF589ZBJ,lung_ENCFF165LXO,lung_ENCFF198SSR,stomach_ENCFF907XEG	9
chr11	115898997	115898998	+	heart_ENCFF609MDN,lung_ENCFF165LXO,midbrain_ENCFF089GBC	3
chr11	116071800	116071801	-	forebrain_ENCFF430PPJ,heart_ENCFF609MDN,hindbrain_ENCFF092NMJ,kidney_ENCFF024JOZ,liver_ENCFF136ZDK,midbrain_ENCFF089GBC,stomach_ENCFF907XEG	7
chr11	116464096	116464097	-	forebrain_ENCFF430PPJ,heart_ENCFF609MDN,intestine_ENCFF327LYS,kidney_ENCFF024JOZ,liver_ENCFF136ZDK,midbrain_ENCFF089GBC,stomach_ENCFF907XEG	7
chr11	116625772	116625773	+	heart_ENCFF609MDN,hindbrain_ENCFF092NMJ,intestine_ENCFF327LYS,liver_ENCFF136ZDK,liver_ENCFF589ZBJ,lung_ENCFF165LXO,midbrain_ENCFF089GBC,stomach_ENCFF907XEG	8
chr11	116641384	116641385	-	heart_ENCFF609MDN,liver_ENCFF136ZDK,liver_ENCFF589ZBJ,lung_ENCFF165LXO,lung_ENCFF198SSR,midbrain_ENCFF089GBC,stomach_ENCFF907XEG	7
chr11	116738627	116738628	-	hindbrain_ENCFF092NMJ,lung_ENCFF165LXO	2
chr11	116813133	116813134	+	hindbrain_ENCFF092NMJ,intestine_ENCFF327LYS,kidney_ENCFF024JOZ,lung_ENCFF165LXO,lung_ENCFF198SSR,midbrain_ENCFF089GBC,stomach_ENCFF907XEG	7
chr11	117018649	117018650	-	heart_ENCFF609MDN,hindbrain_ENCFF092NMJ,liver_ENCFF136ZDK,lung_ENCFF165LXO,lung_ENCFF198SSR,stomach_ENCFF907XEG	6
chr11	117038822	117038823	-	midbrain_ENCFF089GBC	1
chr11	117057077	117057078	-	intestine_ENCFF327LYS,liver_ENCFF136ZDK,lung_ENCFF165LXO,lung_ENCFF198SSR,midbrain_ENCFF089GBC,stomach_ENCFF907XEG	6
chr11	117107171	117107172	-	forebrain_ENCFF430PPJ,lung_ENCFF198SSR	2
chr11	117121419	117121420	-	intestine_ENCFF327LYS	1
chr11	117176534	117176535	+	kidney_ENCFF024JOZ,liver_ENCFF136ZDK,liver_ENCFF589ZBJ,stomach_ENCFF907XEG	4
chr11	117224994	117224995	+	lung_ENCFF198SSR,midbrain_ENCFF089GBC	2
chr11	117313193	117313194	-	forebrain_ENCFF430PPJ	1
chr11	117366611	117366612	+	forebrain_ENCFF430PPJ,heart_ENCFF609MDN,lung_ENCFF165LXO,lung_ENCFF198SSR,midbrain_ENCFF089GBC,stomach_ENCFF907XEG	6
chr11	117390121	117390122	-	hindbrain_ENCFF092NMJ,kidney_ENCFF024JOZ,lung_ENCFF165LXO	3
chr11	117870827	117870828	+	forebrain_ENCFF430PPJ,heart_ENCFF609MDN,liver_ENCFF589ZBJ,stomach_ENCFF907XEG	4
chr11	117874592	117874593	+	kidney_ENCFF024JOZ,liver_ENCFF136ZDK,lung_ENCFF165LXO,lung_ENCFF198SSR	4
chr11	118103071	118103072	-	intestine_ENCFF327LYS,liver_ENCFF136ZDK,liver_ENCFF589ZBJ,lung_ENCFF165LXO	4
chr11	118368567	118368568	-	heart_ENCFF609MDN,kidney_ENCFF024JOZ,liver_ENCFF589ZBJ,lung_ENCFF165LXO,lung_ENCFF198SSR	5
chr11	118460451	118460452	+	heart_ENCFF609MDN,hindbrain_ENCFF092NMJ	2
chr11	118491042	118491043	-	heart_ENCFF609MDN,hindbrain_ENCFF092NMJ,kidney_ENCFF024JOZ,liver_ENCFF136ZDK,lung_ENCFF165LXO,lung_ENCFF198SSR,midbrain_ENCFF089GBC,stomach_ENCFF907XEG	8
chr11	118520457	118520458	-	forebrain_ENCFF430PPJ,hindbrain_ENCFF092NMJ,intestine_ENCFF327LYS,kidney_ENCFF024JOZ,liver_ENCFF136ZDK,liver_ENCFF589ZBJ,midbrain_ENCFF089GBC	7
chr11	118534850	118534851	-	forebrain_ENCFF430PPJ,heart_ENCFF609MDN,hindbrain_ENCFF092NMJ,intestine_ENCFF327LYS,liver_ENCFF136ZDK,liver_ENCFF589ZBJ,lung_ENCFF165LXO,lung_ENCFF198SSR,midbrain_ENCFF089GBC	9
chr11	118634841	118634842	+	forebrain_ENCFF430PPJ,hindbrain_ENCFF092NMJ,intestine_ENCFF327LYS,kidney_ENCFF024JOZ,liver_ENCFF589ZBJ,lung_ENCFF165LXO,lung_ENCFF198SSR,midbrain_ENCFF089GBC,stomach_ENCFF907XEG	9
chr11	118738507	118738508	+	hindbrain_ENCFF092NMJ,kidney_ENCFF024JOZ,liver_ENCFF589ZBJ,lung_ENCFF198SSR,stomach_ENCFF907XEG	5
chr11	118971659	118971660	+	forebrain_ENCFF430PPJ,heart_ENCFF609MDN,hindbrain_ENCFF092NMJ,intestine_ENCFF327LYS,liver_ENCFF136ZDK,liver_ENCFF589ZBJ,lung_ENCFF165LXO,lung_ENCFF198SSR,midbrain_ENCFF089GBC,stomach_ENCFF907XEG	10
chr11	118981166	118981167	-	kidney_ENCFF024JOZ,liver_ENCFF589ZBJ,lung_ENCFF165LXO	3
chr11	119203611	119203612	+	forebrain_ENCFF430PPJ,heart_ENCFF609MDN,kidney_ENCFF024JOZ,liver_ENCFF589ZBJ,lung_ENCFF165LXO,midbrain_ENCFF089GBC	6
chr11	119404839	119404840	-	heart_ENCFF609MDN,liver_ENCFF589ZBJ,midbrain_ENCFF089GBC,stomach_ENCFF907XEG	4
chr11	119533904	119533905	+	hindbrain_ENCFF092NMJ,intestine_ENCFF327LYS	2
chr11	119627436	119627437	+	hindbrain_ENCFF092NMJ,intestine_ENCFF327LYS,kidney_ENCFF024JOZ,liver_ENCFF136ZDK,liver_ENCFF589ZBJ,lung_ENCFF165LXO,lung_ENCFF198SSR,midbrain_ENCFF089GBC,stomach_ENCFF907XEG	9
chr11	119920054	119920055	+	forebrain_ENCFF430PPJ,heart_ENCFF609MDN,hindbrain_ENCFF092NMJ,liver_ENCFF136ZDK,lung_ENCFF165LXO,lung_ENCFF198SSR	6
chr11	120065422	120065423	-	forebrain_ENCFF430PPJ,heart_ENCFF609MDN,hindbrain_ENCFF092NMJ,kidney_ENCFF024JOZ,liver_ENCFF136ZDK,liver_ENCFF589ZBJ,lung_ENCFF165LXO,lung_ENCFF198SSR,midbrain_ENCFF089GBC,stomach_ENCFF907XEG	10
chr11	120120884	120120885	-	forebrain_ENCFF430PPJ,heart_ENCFF609MDN,hindbrain_ENCFF092NMJ,liver_ENCFF136ZDK,liver_ENCFF589ZBJ,lung_ENCFF165LXO	6
chr11	120579873	120579874	+	forebrain_ENCFF430PPJ,heart_ENCFF609MDN,hindbrain_ENCFF092NMJ,intestine_ENCFF327LYS,liver_ENCFF136ZDK,liver_ENCFF589ZBJ,lung_ENCFF165LXO,lung_ENCFF198SSR,midbrain_ENCFF089GBC,stomach_ENCFF907XEG	10
chr11	120612904	120612905	-	lung_ENCFF165LXO	1
chr11	120722335	120722336	+	hindbrain_ENCFF092NMJ,intestine_ENCFF327LYS,kidney_ENCFF024JOZ,lung_ENCFF165LXO,midbrain_ENCFF089GBC	5
chr11	120749644	120749645	-	heart_ENCFF609MDN,liver_ENCFF136ZDK,liver_ENCFF589ZBJ	3
chr11	120902682	120902683	-	kidney_ENCFF024JOZ	1
chr11	121362441	121362442	-	liver_ENCFF136ZDK,liver_ENCFF589ZBJ,lung_ENCFF165LXO,lung_ENCFF198SSR	4
chr11	121475874	121475875	+	heart_ENCFF609MDN,hindbrain_ENCFF092NMJ,stomach_ENCFF907XEG	3
chr11	121652791	121652792	+	forebrain_ENCFF430PPJ,hindbrain_ENCFF092NMJ,liver_ENCFF136ZDK,liver_ENCFF589ZBJ,lung_ENCFF165LXO,midbrain_ENCFF089GBC,stomach_ENCFF907XEG	7
chr12	3391102	3391103	-	intestine_ENCFF327LYS,lung_ENCFF165LXO,lung_ENCFF198SSR	3
chr12	3871838	3871839	+	forebrain_ENCFF430PPJ,hindbrain_ENCFF092NMJ,intestine_ENCFF327LYS,liver_ENCFF136ZDK,liver_ENCFF589ZBJ,lung_ENCFF165LXO,lung_ENCFF198SSR	7
chr12	4107546	4107547	+	kidney_ENCFF024JOZ,liver_ENCFF589ZBJ,lung_ENCFF165LXO,midbrain_ENCFF089GBC,stomach_ENCFF907XEG	5
chr12	4208995	4208996	-	forebrain_ENCFF430PPJ,hindbrain_ENCFF092NMJ,intestine_ENCFF327LYS,kidney_ENCFF024JOZ,liver_ENCFF136ZDK,liver_ENCFF589ZBJ,lung_ENCFF165LXO,lung_ENCFF198SSR,stomach_ENCFF907XEG	9
chr12	8657354	8657355	-	intestine_ENCFF327LYS,kidney_ENCFF024JOZ	2
chr12	8879561	8879562	+	heart_ENCFF609MDN,intestine_ENCFF327LYS,kidney_ENCFF024JOZ,liver_ENCFF136ZDK,liver_ENCFF589ZBJ,lung_ENCFF165LXO,lung_ENCFF198SSR	7
chr12	10224048	10224049	-	hindbrain_ENCFF092NMJ,kidney_ENCFF024JOZ,liver_ENCFF136ZDK,liver_ENCFF589ZBJ,lung_ENCFF165LXO,lung_ENCFF198SSR	6
chr12	10571796	10571797	+	hindbrain_ENCFF092NMJ,kidney_ENCFF024JOZ,lung_ENCFF198SSR,stomach_ENCFF907XEG	4
chr12	11337059	11337060	+	heart_ENCFF609MDN,hindbrain_ENCFF092NMJ,intestine_ENCFF327LYS,kidney_ENCFF024JOZ,liver_ENCFF589ZBJ,lung_ENCFF165LXO,lung_ENCFF198SSR,midbrain_ENCFF089GBC,stomach_ENCFF907XEG	9
chr12	11337075	11337076	-	forebrain_ENCFF430PPJ,liver_ENCFF136ZDK	2
chr12	12324161	12324162	+	forebrain_ENCFF430PPJ,lung_ENCFF165LXO,lung_ENCFF198SSR,stomach_ENCFF907XEG	4
chr12	12396436	12396437	-	hindbrain_ENCFF092NMJ,stomach_ENCFF907XEG	2
chr12	12401198	12401199	+	forebrain_ENCFF430PPJ,hindbrain_ENCFF092NMJ,kidney_ENCFF024JOZ,liver_ENCFF589ZBJ,lung_ENCFF165LXO,lung_ENCFF198SSR,midbrain_ENCFF089GBC	7
chr12	12623122	12623123	+	forebrain_ENCFF430PPJ,liver_ENCFF136ZDK,midbrain_ENCFF089GBC,stomach_ENCFF907XEG	4
chr12	15606258	15606259	+	forebrain_ENCFF430PPJ,kidney_ENCFF024JOZ,liver_ENCFF589ZBJ,stomach_ENCFF907XEG	4
chr12	16342214	16342215	+	lung_ENCFF165LXO,stomach_ENCFF907XEG	2
chr12	16568692	16568693	+	forebrain_ENCFF430PPJ,hindbrain_ENCFF092NMJ,lung_ENCFF165LXO	3
chr12	16639574	16639575	-	hindbrain_ENCFF092NMJ,intestine_ENCFF327LYS,kidney_ENCFF024JOZ,liver_ENCFF136ZDK,liver_ENCFF589ZBJ,lung_ENCFF165LXO,lung_ENCFF198SSR,midbrain_ENCFF089GBC	8
chr12	16642185	16642186	+	liver_ENCFF589ZBJ,lung_ENCFF165LXO,stomach_ENCFF907XEG	3
chr12	16642198	16642199	-	heart_ENCFF609MDN,intestine_ENCFF327LYS,liver_ENCFF136ZDK	3
chr12	16754510	16754511	-	heart_ENCFF609MDN,liver_ENCFF136ZDK,liver_ENCFF589ZBJ,lung_ENCFF165LXO,lung_ENCFF198SSR	5
chr12	17033244	17033245	+	midbrain_ENCFF089GBC	1
chr12	17054900	17054901	-	kidney_ENCFF024JOZ,liver_ENCFF589ZBJ,midbrain_ENCFF089GBC,stomach_ENCFF907XEG	4
chr12	17789693	17789694	+	intestine_ENCFF327LYS,kidney_ENCFF024JOZ,lung_ENCFF198SSR,stomach_ENCFF907XEG	4
chr12	18349669	18349670	+	intestine_ENCFF327LYS,liver_ENCFF589ZBJ	2
chr12	21031069	21031070	-	liver_ENCFF589ZBJ,lung_ENCFF165LXO,stomach_ENCFF907XEG	3
chr12	21284969	21284970	-	hindbrain_ENCFF092NMJ	1
chr12	21965138	21965139	+	liver_ENCFF136ZDK	1
chr12	24603459	24603460	+	forebrain_ENCFF430PPJ,heart_ENCFF609MDN,hindbrain_ENCFF092NMJ,intestine_ENCFF327LYS,kidney_ENCFF024JOZ,liver_ENCFF136ZDK,liver_ENCFF589ZBJ,lung_ENCFF165LXO,lung_ENCFF198SSR,midbrain_ENCFF089GBC,stomach_ENCFF907XEG	11
chr12	24710903	24710904	-	liver_ENCFF136ZDK,midbrain_ENCFF089GBC	2
chr12	25025373	25025374	-	forebrain_ENCFF430PPJ,hindbrain_ENCFF092NMJ,kidney_ENCFF024JOZ,lung_ENCFF198SSR	4
chr12	26470278	26470279	+	lung_ENCFF198SSR	1
chr12	28248900	28248901	-	heart_ENCFF609MDN,intestine_ENCFF327LYS,kidney_ENCFF024JOZ,liver_ENCFF589ZBJ,lung_ENCFF165LXO,midbrain_ENCFF089GBC,stomach_ENCFF907XEG	7
chr12	28579304	28579305	+	heart_ENCFF609MDN,hindbrain_ENCFF092NMJ,intestine_ENCFF327LYS,kidney_ENCFF024JOZ,lung_ENCFF165LXO,midbrain_ENCFF089GBC,stomach_ENCFF907XEG	7
chr12	28579320	28579321	-	forebrain_ENCFF430PPJ,liver_ENCFF136ZDK,liver_ENCFF589ZBJ,lung_ENCFF198SSR	4
chr12	28699849	28699850	+	forebrain_ENCFF430PPJ,heart_ENCFF609MDN,hindbrain_ENCFF092NMJ,intestine_ENCFF327LYS,liver_ENCFF589ZBJ,lung_ENCFF165LXO,lung_ENCFF198SSR,midbrain_ENCFF089GBC,stomach_ENCFF907XEG	9
chr12	29676095	29676096	+	intestine_ENCFF327LYS,liver_ENCFF589ZBJ,lung_ENCFF198SSR	3
chr12	29907227	29907228	+	forebrain_ENCFF430PPJ,heart_ENCFF609MDN,hindbrain_ENCFF092NMJ,intestine_ENCFF327LYS,kidney_ENCFF024JOZ,liver_ENCFF589ZBJ,lung_ENCFF165LXO,lung_ENCFF198SSR,stomach_ENCFF907XEG	9
chr12	30879655	30879656	-	hindbrain_ENCFF092NMJ,lung_ENCFF165LXO,midbrain_ENCFF089GBC,stomach_ENCFF907XEG	4
chr12	30890271	30890272	-	forebrain_ENCFF430PPJ,hindbrain_ENCFF092NMJ,liver_ENCFF589ZBJ	3
chr12	31008363	31008364	+	midbrain_ENCFF089GBC,stomach_ENCFF907XEG	2
chr12	32827199	32827200	-	heart_ENCFF609MDN,intestine_ENCFF327LYS,kidney_ENCFF024JOZ,liver_ENCFF136ZDK,liver_ENCFF589ZBJ,midbrain_ENCFF089GBC,stomach_ENCFF907XEG	7
chr12	32910231	32910232	+	heart_ENCFF609MDN,liver_ENCFF589ZBJ,midbrain_ENCFF089GBC	3
chr12	33280983	33280984	+	heart_ENCFF609MDN,lung_ENCFF165LXO,midbrain_ENCFF089GBC	3
chr12	33322736	33322737	+	intestine_ENCFF327LYS,liver_ENCFF136ZDK,liver_ENCFF589ZBJ,lung_ENCFF198SSR	4
chr12	33481149	33481150	+	heart_ENCFF609MDN,intestine_ENCFF327LYS,kidney_ENCFF024JOZ,liver_ENCFF589ZBJ	4
chr12	34051300	34051301	+	heart_ENCFF609MDN,intestine_ENCFF327LYS,kidney_ENCFF024JOZ,liver_ENCFF589ZBJ,lung_ENCFF198SSR,midbrain_ENCFF089GBC	6
chr12	35674719	35674720	-	kidney_ENCFF024JOZ,liver_ENCFF136ZDK,liver_ENCFF589ZBJ,lung_ENCFF165LXO,lung_ENCFF198SSR	5
chr12	40177259	40177260	+	kidney_ENCFF024JOZ,liver_ENCFF589ZBJ	2
chr12	41097615	41097616	-	forebrain_ENCFF430PPJ,liver_ENCFF136ZDK,liver_ENCFF589ZBJ,lung_ENCFF198SSR,midbrain_ENCFF089GBC	5
chr12	47313649	47313650	-	heart_ENCFF609MDN,stomach_ENCFF907XEG	2
chr12	52911007	52911008	+	forebrain_ENCFF430PPJ,heart_ENCFF609MDN,hindbrain_ENCFF092NMJ,intestine_ENCFF327LYS,kidney_ENCFF024JOZ,liver_ENCFF136ZDK,liver_ENCFF589ZBJ,lung_ENCFF165LXO,lung_ENCFF198SSR,midbrain_ENCFF089GBC,stomach_ENCFF907XEG	11
chr12	52919126	52919127	-	hindbrain_ENCFF092NMJ,intestine_ENCFF327LYS,kidney_ENCFF024JOZ,liver_ENCFF136ZDK,lung_ENCFF165LXO,midbrain_ENCFF089GBC,stomach_ENCFF907XEG	7
chr12	53720105	53720106	-	forebrain_ENCFF430PPJ,liver_ENCFF589ZBJ,lung_ENCFF165LXO,lung_ENCFF198SSR,midbrain_ENCFF089GBC,stomach_ENCFF907XEG	6
chr12	54830062	54830063	+	midbrain_ENCFF089GBC	1
chr12	54830761	54830762	+	forebrain_ENCFF430PPJ,heart_ENCFF609MDN,kidney_ENCFF024JOZ,liver_ENCFF589ZBJ,midbrain_ENCFF089GBC	5
chr12	56637471	56637472	-	forebrain_ENCFF430PPJ,heart_ENCFF609MDN,intestine_ENCFF327LYS,kidney_ENCFF024JOZ,liver_ENCFF589ZBJ,lung_ENCFF165LXO,lung_ENCFF198SSR,midbrain_ENCFF089GBC,stomach_ENCFF907XEG	9
chr12	56986258	56986259	-	liver_ENCFF136ZDK	1
chr12	58947436	58947437	-	heart_ENCFF609MDN,intestine_ENCFF327LYS,liver_ENCFF136ZDK,liver_ENCFF589ZBJ,lung_ENCFF165LXO,lung_ENCFF198SSR	6
chr12	59382984	59382985	+	forebrain_ENCFF430PPJ,hindbrain_ENCFF092NMJ,kidney_ENCFF024JOZ,liver_ENCFF589ZBJ,lung_ENCFF198SSR,midbrain_ENCFF089GBC	6
chr12	59791681	59791682	-	hindbrain_ENCFF092NMJ,liver_ENCFF136ZDK,liver_ENCFF589ZBJ,lung_ENCFF165LXO,stomach_ENCFF907XEG	5
chr12	64817260	64817261	-	forebrain_ENCFF430PPJ,heart_ENCFF609MDN,hindbrain_ENCFF092NMJ,kidney_ENCFF024JOZ,liver_ENCFF136ZDK,lung_ENCFF165LXO,midbrain_ENCFF089GBC,stomach_ENCFF907XEG	8
chr12	65932008	65932009	+	forebrain_ENCFF430PPJ,heart_ENCFF609MDN,kidney_ENCFF024JOZ,lung_ENCFF198SSR	4
chr12	69093269	69093270	-	hindbrain_ENCFF092NMJ,lung_ENCFF165LXO	2
chr12	69962650	69962651	+	forebrain_ENCFF430PPJ,heart_ENCFF609MDN,kidney_ENCFF024JOZ,liver_ENCFF136ZDK,liver_ENCFF589ZBJ,lung_ENCFF165LXO,lung_ENCFF198SSR,midbrain_ENCFF089GBC	8
chr12	70477756	70477757	+	kidney_ENCFF024JOZ,lung_ENCFF198SSR	2
chr12	70914570	70914571	-	forebrain_ENCFF430PPJ,heart_ENCFF609MDN,intestine_ENCFF327LYS,kidney_ENCFF024JOZ,liver_ENCFF589ZBJ,lung_ENCFF165LXO,lung_ENCFF198SSR,midbrain_ENCFF089GBC,stomach_ENCFF907XEG	9
chr12	71073558	71073559	-	heart_ENCFF609MDN,liver_ENCFF589ZBJ	2
chr12	71111579	71111580	-	forebrain_ENCFF430PPJ,heart_ENCFF609MDN,kidney_ENCFF024JOZ,liver_ENCFF136ZDK,liver_ENCFF589ZBJ,lung_ENCFF165LXO,midbrain_ENCFF089GBC,stomach_ENCFF907XEG	8
chr12	72047794	72047795	-	intestine_ENCFF327LYS,liver_ENCFF136ZDK,midbrain_ENCFF089GBC,stomach_ENCFF907XEG	4
chr12	72053475	72053476	+	heart_ENCFF609MDN,intestine_ENCFF327LYS,liver_ENCFF589ZBJ	3
chr12	72654958	72654959	-	kidney_ENCFF024JOZ,liver_ENCFF589ZBJ	2
chr12	73450362	73450363	-	heart_ENCFF609MDN,midbrain_ENCFF089GBC	2
chr12	73534778	73534779	+	forebrain_ENCFF430PPJ,heart_ENCFF609MDN,hindbrain_ENCFF092NMJ,kidney_ENCFF024JOZ,midbrain_ENCFF089GBC,stomach_ENCFF907XEG	6
chr12	73560300	73560301	-	lung_ENCFF165LXO,stomach_ENCFF907XEG	2
chr12	73931448	73931449	+	hindbrain_ENCFF092NMJ,kidney_ENCFF024JOZ,liver_ENCFF136ZDK	3
chr12	73931504	73931505	-	stomach_ENCFF907XEG	1
chr12	74013964	74013965	-	liver_ENCFF589ZBJ,lung_ENCFF165LXO,midbrain_ENCFF089GBC	3
chr12	74014935	74014936	-	liver_ENCFF136ZDK	1
chr12	75389626	75389627	-	kidney_ENCFF024JOZ,midbrain_ENCFF089GBC	2
chr12	75572435	75572436	+	heart_ENCFF609MDN,kidney_ENCFF024JOZ,liver_ENCFF589ZBJ,lung_ENCFF165LXO,lung_ENCFF198SSR,midbrain_ENCFF089GBC,stomach_ENCFF907XEG	7
chr12	75648483	75648484	+	liver_ENCFF589ZBJ,lung_ENCFF198SSR,stomach_ENCFF907XEG	3
chr12	75772871	75772872	-	forebrain_ENCFF430PPJ,lung_ENCFF165LXO,midbrain_ENCFF089GBC	3
chr12	75894490	75894491	+	forebrain_ENCFF430PPJ,hindbrain_ENCFF092NMJ,liver_ENCFF136ZDK,lung_ENCFF198SSR,midbrain_ENCFF089GBC,stomach_ENCFF907XEG	6
chr12	75951552	75951553	-	intestine_ENCFF327LYS,lung_ENCFF165LXO,midbrain_ENCFF089GBC,stomach_ENCFF907XEG	4
chr12	76293380	76293381	+	forebrain_ENCFF430PPJ,hindbrain_ENCFF092NMJ,liver_ENCFF136ZDK,lung_ENCFF198SSR,midbrain_ENCFF089GBC	5
chr12	76401868	76401869	+	heart_ENCFF609MDN,liver_ENCFF136ZDK,liver_ENCFF589ZBJ	3
chr12	76752880	76752881	-	heart_ENCFF609MDN,intestine_ENCFF327LYS,kidney_ENCFF024JOZ,liver_ENCFF589ZBJ,stomach_ENCFF907XEG	5
chr12	78987730	78987731	-	forebrain_ENCFF430PPJ,heart_ENCFF609MDN,intestine_ENCFF327LYS,lung_ENCFF198SSR,stomach_ENCFF907XEG	5
chr12	80141692	80141693	-	forebrain_ENCFF430PPJ,heart_ENCFF609MDN,hindbrain_ENCFF092NMJ,liver_ENCFF136ZDK,liver_ENCFF589ZBJ,lung_ENCFF198SSR	6
chr12	80197580	80197581	-	liver_ENCFF589ZBJ,lung_ENCFF165LXO,lung_ENCFF198SSR	3
chr12	80524742	80524743	-	kidney_ENCFF024JOZ,stomach_ENCFF907XEG	2
chr12	80918038	80918039	+	kidney_ENCFF024JOZ,liver_ENCFF136ZDK,liver_ENCFF589ZBJ	3
chr12	81161047	81161048	+	hindbrain_ENCFF092NMJ,kidney_ENCFF024JOZ,lung_ENCFF198SSR	3
chr12	81563272	81563273	+	liver_ENCFF136ZDK,liver_ENCFF589ZBJ	2
chr12	81787477	81787478	-	forebrain_ENCFF430PPJ,heart_ENCFF609MDN,intestine_ENCFF327LYS,kidney_ENCFF024JOZ,liver_ENCFF136ZDK,lung_ENCFF198SSR,stomach_ENCFF907XEG	7
chr12	83027197	83027198	-	hindbrain_ENCFF092NMJ,liver_ENCFF136ZDK,lung_ENCFF165LXO,lung_ENCFF198SSR,midbrain_ENCFF089GBC,stomach_ENCFF907XEG	6
chr12	83364999	83365000	-	liver_ENCFF136ZDK,liver_ENCFF589ZBJ,stomach_ENCFF907XEG	3
chr12	83713951	83713952	+	kidney_ENCFF024JOZ,liver_ENCFF136ZDK,liver_ENCFF589ZBJ,lung_ENCFF165LXO	4
chr12	83771072	83771073	-	forebrain_ENCFF430PPJ,heart_ENCFF609MDN,intestine_ENCFF327LYS,liver_ENCFF589ZBJ,lung_ENCFF165LXO,lung_ENCFF198SSR,midbrain_ENCFF089GBC,stomach_ENCFF907XEG	8
chr12	84063434	84063435	-	kidney_ENCFF024JOZ,lung_ENCFF198SSR,midbrain_ENCFF089GBC,stomach_ENCFF907XEG	4
chr12	84249424	84249425	-	liver_ENCFF136ZDK	1
chr12	84562750	84562751	-	liver_ENCFF136ZDK,stomach_ENCFF907XEG	2
chr12	84578314	84578315	-	forebrain_ENCFF430PPJ,midbrain_ENCFF089GBC	2
chr12	84617939	84617940	+	lung_ENCFF165LXO,lung_ENCFF198SSR	2
chr12	84755514	84755515	-	heart_ENCFF609MDN,liver_ENCFF136ZDK,lung_ENCFF165LXO,midbrain_ENCFF089GBC,stomach_ENCFF907XEG	5
chr12	85204326	85204327	-	liver_ENCFF136ZDK	1
chr12	85204329	85204330	-	stomach_ENCFF907XEG	1
chr12	85305736	85305737	-	forebrain_ENCFF430PPJ	1
chr12	85647587	85647588	-	liver_ENCFF589ZBJ	1
chr12	85818667	85818668	-	heart_ENCFF609MDN,hindbrain_ENCFF092NMJ,lung_ENCFF165LXO	3
chr12	86024623	86024624	+	heart_ENCFF609MDN,hindbrain_ENCFF092NMJ,liver_ENCFF589ZBJ,lung_ENCFF165LXO,lung_ENCFF198SSR,midbrain_ENCFF089GBC	6
chr12	86344374	86344375	-	kidney_ENCFF024JOZ,liver_ENCFF136ZDK,liver_ENCFF589ZBJ,lung_ENCFF165LXO,midbrain_ENCFF089GBC,stomach_ENCFF907XEG	6
chr12	86641974	86641975	+	forebrain_ENCFF430PPJ,heart_ENCFF609MDN,hindbrain_ENCFF092NMJ,liver_ENCFF136ZDK,liver_ENCFF589ZBJ,lung_ENCFF165LXO,lung_ENCFF198SSR,midbrain_ENCFF089GBC	8
chr12	86715591	86715592	+	forebrain_ENCFF430PPJ,heart_ENCFF609MDN,hindbrain_ENCFF092NMJ,intestine_ENCFF327LYS,kidney_ENCFF024JOZ,liver_ENCFF136ZDK,liver_ENCFF589ZBJ,lung_ENCFF165LXO,lung_ENCFF198SSR,midbrain_ENCFF089GBC,stomach_ENCFF907XEG	11
chr12	86804174	86804175	-	forebrain_ENCFF430PPJ,heart_ENCFF609MDN,hindbrain_ENCFF092NMJ,kidney_ENCFF024JOZ,liver_ENCFF589ZBJ,lung_ENCFF198SSR,stomach_ENCFF907XEG	7
chr12	86981368	86981369	+	liver_ENCFF589ZBJ,lung_ENCFF165LXO,lung_ENCFF198SSR,stomach_ENCFF907XEG	4
chr12	87053102	87053103	-	heart_ENCFF609MDN,intestine_ENCFF327LYS,kidney_ENCFF024JOZ,liver_ENCFF136ZDK,lung_ENCFF165LXO,lung_ENCFF198SSR,stomach_ENCFF907XEG	7
chr12	87088506	87088507	+	hindbrain_ENCFF092NMJ,intestine_ENCFF327LYS,liver_ENCFF136ZDK,liver_ENCFF589ZBJ,lung_ENCFF165LXO,midbrain_ENCFF089GBC,stomach_ENCFF907XEG	7
chr12	87267890	87267891	+	heart_ENCFF609MDN,hindbrain_ENCFF092NMJ,intestine_ENCFF327LYS,lung_ENCFF165LXO	4
chr12	88376891	88376892	-	forebrain_ENCFF430PPJ,hindbrain_ENCFF092NMJ,intestine_ENCFF327LYS,kidney_ENCFF024JOZ,liver_ENCFF136ZDK,liver_ENCFF589ZBJ,lung_ENCFF198SSR,midbrain_ENCFF089GBC,stomach_ENCFF907XEG	9
chr12	89808399	89808400	+	forebrain_ENCFF430PPJ,heart_ENCFF609MDN,hindbrain_ENCFF092NMJ,intestine_ENCFF327LYS,kidney_ENCFF024JOZ,liver_ENCFF589ZBJ,lung_ENCFF165LXO,lung_ENCFF198SSR,stomach_ENCFF907XEG	9
chr12	90729842	90729843	+	forebrain_ENCFF430PPJ,heart_ENCFF609MDN,hindbrain_ENCFF092NMJ,liver_ENCFF136ZDK,liver_ENCFF589ZBJ,lung_ENCFF165LXO,stomach_ENCFF907XEG	7
chr12	91314418	91314419	-	kidney_ENCFF024JOZ	1
chr12	91326267	91326268	-	heart_ENCFF609MDN,hindbrain_ENCFF092NMJ,kidney_ENCFF024JOZ,liver_ENCFF136ZDK,liver_ENCFF589ZBJ,lung_ENCFF165LXO,midbrain_ENCFF089GBC,stomach_ENCFF907XEG	8
chr12	91419001	91419002	-	forebrain_ENCFF430PPJ,hindbrain_ENCFF092NMJ,liver_ENCFF589ZBJ,lung_ENCFF198SSR,midbrain_ENCFF089GBC	5
chr12	91789957	91789958	-	forebrain_ENCFF430PPJ,heart_ENCFF609MDN,hindbrain_ENCFF092NMJ,intestine_ENCFF327LYS,kidney_ENCFF024JOZ,liver_ENCFF136ZDK,liver_ENCFF589ZBJ,lung_ENCFF165LXO,lung_ENCFF198SSR,midbrain_ENCFF089GBC,stomach_ENCFF907XEG	11
chr12	91816174	91816175	-	forebrain_ENCFF430PPJ,hindbrain_ENCFF092NMJ,intestine_ENCFF327LYS,kidney_ENCFF024JOZ,liver_ENCFF136ZDK,liver_ENCFF589ZBJ,lung_ENCFF198SSR,midbrain_ENCFF089GBC,stomach_ENCFF907XEG	9
chr12	91877797	91877798	+	lung_ENCFF165LXO	1
chr12	93152788	93152789	+	heart_ENCFF609MDN,hindbrain_ENCFF092NMJ,intestine_ENCFF327LYS,liver_ENCFF589ZBJ,midbrain_ENCFF089GBC,stomach_ENCFF907XEG	6
chr12	96311367	96311368	-	forebrain_ENCFF430PPJ,liver_ENCFF589ZBJ,midbrain_ENCFF089GBC,stomach_ENCFF907XEG	4
chr12	98280698	98280699	+	forebrain_ENCFF430PPJ,heart_ENCFF609MDN,hindbrain_ENCFF092NMJ,intestine_ENCFF327LYS,liver_ENCFF136ZDK,lung_ENCFF165LXO,lung_ENCFF198SSR,midbrain_ENCFF089GBC,stomach_ENCFF907XEG	9
chr12	98347764	98347765	-	hindbrain_ENCFF092NMJ	1
chr12	98460075	98460076	+	intestine_ENCFF327LYS,kidney_ENCFF024JOZ,lung_ENCFF165LXO,lung_ENCFF198SSR	4
chr12	98674689	98674690	+	forebrain_ENCFF430PPJ,intestine_ENCFF327LYS,kidney_ENCFF024JOZ,liver_ENCFF589ZBJ,midbrain_ENCFF089GBC	5
chr12	99150332	99150333	-	forebrain_ENCFF430PPJ,heart_ENCFF609MDN,hindbrain_ENCFF092NMJ,intestine_ENCFF327LYS,kidney_ENCFF024JOZ,liver_ENCFF136ZDK,lung_ENCFF165LXO,lung_ENCFF198SSR,midbrain_ENCFF089GBC,stomach_ENCFF907XEG	10
chr12	100131811	100131812	+	forebrain_ENCFF430PPJ,heart_ENCFF609MDN,hindbrain_ENCFF092NMJ,liver_ENCFF589ZBJ,lung_ENCFF165LXO,midbrain_ENCFF089GBC,stomach_ENCFF907XEG	7
chr12	100926424	100926425	-	forebrain_ENCFF430PPJ,heart_ENCFF609MDN,hindbrain_ENCFF092NMJ,intestine_ENCFF327LYS,kidney_ENCFF024JOZ,liver_ENCFF136ZDK,liver_ENCFF589ZBJ,lung_ENCFF165LXO,lung_ENCFF198SSR,midbrain_ENCFF089GBC,stomach_ENCFF907XEG	11
chr12	100952320	100952321	+	heart_ENCFF609MDN,hindbrain_ENCFF092NMJ,kidney_ENCFF024JOZ,liver_ENCFF136ZDK,lung_ENCFF165LXO,stomach_ENCFF907XEG	6
chr12	101029669	101029670	-	heart_ENCFF609MDN	1
chr12	101811352	101811353	+	heart_ENCFF609MDN,hindbrain_ENCFF092NMJ,intestine_ENCFF327LYS,kidney_ENCFF024JOZ,liver_ENCFF589ZBJ,lung_ENCFF165LXO,lung_ENCFF198SSR,midbrain_ENCFF089GBC,stomach_ENCFF907XEG	9
chr12	102182022	102182023	-	forebrain_ENCFF430PPJ,kidney_ENCFF024JOZ,liver_ENCFF136ZDK,liver_ENCFF589ZBJ,lung_ENCFF165LXO,midbrain_ENCFF089GBC	6
chr12	102385057	102385058	-	forebrain_ENCFF430PPJ,kidney_ENCFF024JOZ,liver_ENCFF136ZDK,liver_ENCFF589ZBJ,lung_ENCFF165LXO	5
chr12	103262655	103262656	+	heart_ENCFF609MDN,kidney_ENCFF024JOZ,liver_ENCFF136ZDK,liver_ENCFF589ZBJ,lung_ENCFF165LXO,lung_ENCFF198SSR,midbrain_ENCFF089GBC	7
chr12	103306437	103306438	-	forebrain_ENCFF430PPJ,hindbrain_ENCFF092NMJ,liver_ENCFF589ZBJ	3
chr12	103493019	103493020	-	forebrain_ENCFF430PPJ,heart_ENCFF609MDN,hindbrain_ENCFF092NMJ,kidney_ENCFF024JOZ,liver_ENCFF136ZDK,liver_ENCFF589ZBJ,lung_ENCFF165LXO,midbrain_ENCFF089GBC,stomach_ENCFF907XEG	9
chr12	103978009	103978010	+	hindbrain_ENCFF092NMJ,liver_ENCFF136ZDK,lung_ENCFF165LXO	3
chr12	104030218	104030219	-	forebrain_ENCFF430PPJ,hindbrain_ENCFF092NMJ	2
chr12	104069860	104069861	-	forebrain_ENCFF430PPJ,heart_ENCFF609MDN,hindbrain_ENCFF092NMJ,liver_ENCFF136ZDK,liver_ENCFF589ZBJ,lung_ENCFF165LXO,midbrain_ENCFF089GBC,stomach_ENCFF907XEG	8
chr12	104459583	104459584	-	lung_ENCFF198SSR	1
chr12	104546590	104546591	-	intestine_ENCFF327LYS,kidney_ENCFF024JOZ	2
chr12	105027899	105027900	+	forebrain_ENCFF430PPJ,heart_ENCFF609MDN,hindbrain_ENCFF092NMJ,liver_ENCFF136ZDK,liver_ENCFF589ZBJ,lung_ENCFF165LXO,lung_ENCFF198SSR,midbrain_ENCFF089GBC,stomach_ENCFF907XEG	9
chr12	105483701	105483702	-	forebrain_ENCFF430PPJ,hindbrain_ENCFF092NMJ,intestine_ENCFF327LYS,liver_ENCFF136ZDK,liver_ENCFF589ZBJ,lung_ENCFF165LXO,lung_ENCFF198SSR,midbrain_ENCFF089GBC,stomach_ENCFF907XEG	9
chr12	105504957	105504958	-	forebrain_ENCFF430PPJ,hindbrain_ENCFF092NMJ,liver_ENCFF136ZDK,liver_ENCFF589ZBJ,lung_ENCFF165LXO,midbrain_ENCFF089GBC,stomach_ENCFF907XEG	7
chr12	105585076	105585077	-	heart_ENCFF609MDN	1
chr12	105611915	105611916	-	forebrain_ENCFF430PPJ,heart_ENCFF609MDN,hindbrain_ENCFF092NMJ,liver_ENCFF136ZDK,liver_ENCFF589ZBJ,lung_ENCFF165LXO,midbrain_ENCFF089GBC	7
chr12	105637756	105637757	-	liver_ENCFF136ZDK,lung_ENCFF165LXO,lung_ENCFF198SSR	3
chr12	105722876	105722877	-	forebrain_ENCFF430PPJ	1
chr12	105903235	105903236	-	intestine_ENCFF327LYS,kidney_ENCFF024JOZ,midbrain_ENCFF089GBC	3
chr12	106055980	106055981	-	forebrain_ENCFF430PPJ,hindbrain_ENCFF092NMJ,intestine_ENCFF327LYS,liver_ENCFF136ZDK,liver_ENCFF589ZBJ,lung_ENCFF165LXO,lung_ENCFF198SSR,stomach_ENCFF907XEG	8
chr12	107998966	107998967	-	forebrain_ENCFF430PPJ,heart_ENCFF609MDN,stomach_ENCFF907XEG	3
chr12	108209204	108209205	+	forebrain_ENCFF430PPJ,heart_ENCFF609MDN,hindbrain_ENCFF092NMJ,intestine_ENCFF327LYS,kidney_ENCFF024JOZ,liver_ENCFF136ZDK,liver_ENCFF589ZBJ,lung_ENCFF165LXO,lung_ENCFF198SSR,midbrain_ENCFF089GBC	10
chr12	108221392	108221393	+	forebrain_ENCFF430PPJ,hindbrain_ENCFF092NMJ,kidney_ENCFF024JOZ,liver_ENCFF136ZDK,liver_ENCFF589ZBJ,midbrain_ENCFF089GBC,stomach_ENCFF907XEG	7
chr12	108231227	108231228	+	hindbrain_ENCFF092NMJ,intestine_ENCFF327LYS,kidney_ENCFF024JOZ,liver_ENCFF589ZBJ,midbrain_ENCFF089GBC,stomach_ENCFF907XEG	6
chr12	108488007	108488008	-	forebrain_ENCFF430PPJ,hindbrain_ENCFF092NMJ,kidney_ENCFF024JOZ,lung_ENCFF165LXO,midbrain_ENCFF089GBC,stomach_ENCFF907XEG	6
chr12	108511248	108511249	-	forebrain_ENCFF430PPJ,heart_ENCFF609MDN,hindbrain_ENCFF092NMJ,intestine_ENCFF327LYS,liver_ENCFF136ZDK,liver_ENCFF589ZBJ,lung_ENCFF165LXO,lung_ENCFF198SSR,midbrain_ENCFF089GBC,stomach_ENCFF907XEG	10
chr12	108529414	108529415	-	forebrain_ENCFF430PPJ,heart_ENCFF609MDN,hindbrain_ENCFF092NMJ,intestine_ENCFF327LYS,kidney_ENCFF024JOZ,liver_ENCFF589ZBJ,lung_ENCFF165LXO,lung_ENCFF198SSR,midbrain_ENCFF089GBC,stomach_ENCFF907XEG	10
chr12	108536687	108536688	-	lung_ENCFF165LXO,stomach_ENCFF907XEG	2
chr12	108706313	108706314	+	heart_ENCFF609MDN,kidney_ENCFF024JOZ,lung_ENCFF165LXO	3
chr12	108760672	108760673	+	kidney_ENCFF024JOZ,liver_ENCFF136ZDK,liver_ENCFF589ZBJ,lung_ENCFF165LXO,midbrain_ENCFF089GBC,stomach_ENCFF907XEG	6
chr12	108903091	108903092	+	liver_ENCFF589ZBJ,lung_ENCFF165LXO,lung_ENCFF198SSR	3
chr12	109023968	109023969	+	hindbrain_ENCFF092NMJ,lung_ENCFF165LXO,midbrain_ENCFF089GBC,stomach_ENCFF907XEG	4
chr12	109315047	109315048	-	hindbrain_ENCFF092NMJ,liver_ENCFF589ZBJ,lung_ENCFF198SSR,stomach_ENCFF907XEG	4
chr12	109926808	109926809	+	forebrain_ENCFF430PPJ,hindbrain_ENCFF092NMJ,lung_ENCFF198SSR,midbrain_ENCFF089GBC,stomach_ENCFF907XEG	5
chr12	109958923	109958924	-	forebrain_ENCFF430PPJ,heart_ENCFF609MDN,kidney_ENCFF024JOZ,liver_ENCFF136ZDK,liver_ENCFF589ZBJ,lung_ENCFF198SSR,midbrain_ENCFF089GBC	7
chr12	110009322	110009323	+	intestine_ENCFF327LYS,midbrain_ENCFF089GBC	2
chr12	110031503	110031504	+	forebrain_ENCFF430PPJ,heart_ENCFF609MDN,intestine_ENCFF327LYS,liver_ENCFF589ZBJ,lung_ENCFF165LXO,lung_ENCFF198SSR,midbrain_ENCFF089GBC,stomach_ENCFF907XEG	8
chr12	110418949	110418950	+	heart_ENCFF609MDN,hindbrain_ENCFF092NMJ,intestine_ENCFF327LYS,liver_ENCFF136ZDK,liver_ENCFF589ZBJ,lung_ENCFF165LXO,lung_ENCFF198SSR,midbrain_ENCFF089GBC,stomach_ENCFF907XEG	9
chr12	110674459	110674460	-	forebrain_ENCFF430PPJ,liver_ENCFF136ZDK,lung_ENCFF198SSR,stomach_ENCFF907XEG	4
chr12	110936430	110936431	+	hindbrain_ENCFF092NMJ,intestine_ENCFF327LYS,liver_ENCFF136ZDK,lung_ENCFF165LXO	4
chr12	111272602	111272603	+	forebrain_ENCFF430PPJ,heart_ENCFF609MDN,kidney_ENCFF024JOZ,lung_ENCFF165LXO,lung_ENCFF198SSR	5
chr12	111459625	111459626	-	forebrain_ENCFF430PPJ,heart_ENCFF609MDN,hindbrain_ENCFF092NMJ,intestine_ENCFF327LYS,liver_ENCFF136ZDK,lung_ENCFF165LXO,lung_ENCFF198SSR,stomach_ENCFF907XEG	8
chr12	111475450	111475451	-	hindbrain_ENCFF092NMJ,liver_ENCFF136ZDK,lung_ENCFF198SSR,midbrain_ENCFF089GBC,stomach_ENCFF907XEG	5
chr12	111497284	111497285	-	hindbrain_ENCFF092NMJ,intestine_ENCFF327LYS,kidney_ENCFF024JOZ,liver_ENCFF589ZBJ,midbrain_ENCFF089GBC,stomach_ENCFF907XEG	6
chr12	111648490	111648491	-	forebrain_ENCFF430PPJ,hindbrain_ENCFF092NMJ,kidney_ENCFF024JOZ,liver_ENCFF136ZDK,liver_ENCFF589ZBJ,lung_ENCFF165LXO,lung_ENCFF198SSR,midbrain_ENCFF089GBC,stomach_ENCFF907XEG	9
chr12	111769410	111769411	+	forebrain_ENCFF430PPJ,heart_ENCFF609MDN	2
chr12	111769420	111769421	+	hindbrain_ENCFF092NMJ,liver_ENCFF589ZBJ,lung_ENCFF165LXO,midbrain_ENCFF089GBC,stomach_ENCFF907XEG	5
chr12	112001343	112001344	-	forebrain_ENCFF430PPJ,heart_ENCFF609MDN,intestine_ENCFF327LYS,kidney_ENCFF024JOZ,liver_ENCFF136ZDK,liver_ENCFF589ZBJ,lung_ENCFF165LXO,lung_ENCFF198SSR,stomach_ENCFF907XEG	9
chr12	112001543	112001544	-	forebrain_ENCFF430PPJ,kidney_ENCFF024JOZ,liver_ENCFF136ZDK,liver_ENCFF589ZBJ	4
chr12	112127104	112127105	+	intestine_ENCFF327LYS,liver_ENCFF136ZDK,liver_ENCFF589ZBJ,lung_ENCFF165LXO	4
chr12	112127117	112127118	-	forebrain_ENCFF430PPJ,hindbrain_ENCFF092NMJ,kidney_ENCFF024JOZ,stomach_ENCFF907XEG	4
chr12	112458102	112458103	-	midbrain_ENCFF089GBC	1
chr12	112515083	112515084	+	hindbrain_ENCFF092NMJ,liver_ENCFF136ZDK,midbrain_ENCFF089GBC	3
chr12	112571280	112571281	-	intestine_ENCFF327LYS,kidney_ENCFF024JOZ,liver_ENCFF589ZBJ,lung_ENCFF198SSR,midbrain_ENCFF089GBC	5
chr12	112605495	112605496	-	heart_ENCFF609MDN,hindbrain_ENCFF092NMJ,intestine_ENCFF327LYS,liver_ENCFF589ZBJ,lung_ENCFF165LXO,midbrain_ENCFF089GBC	6
chr12	112605505	112605506	-	lung_ENCFF198SSR	1
chr12	112605953	112605954	-	forebrain_ENCFF430PPJ,heart_ENCFF609MDN,hindbrain_ENCFF092NMJ,kidney_ENCFF024JOZ,liver_ENCFF136ZDK,lung_ENCFF198SSR,midbrain_ENCFF089GBC,stomach_ENCFF907XEG	8
chr12	112623972	112623973	-	forebrain_ENCFF430PPJ,hindbrain_ENCFF092NMJ,intestine_ENCFF327LYS,kidney_ENCFF024JOZ,liver_ENCFF589ZBJ,lung_ENCFF198SSR,stomach_ENCFF907XEG	7
chr12	112653338	112653339	+	forebrain_ENCFF430PPJ,heart_ENCFF609MDN,hindbrain_ENCFF092NMJ,intestine_ENCFF327LYS,liver_ENCFF136ZDK,liver_ENCFF589ZBJ,lung_ENCFF165LXO,lung_ENCFF198SSR,stomach_ENCFF907XEG	9
chr12	112717336	112717337	-	forebrain_ENCFF430PPJ,hindbrain_ENCFF092NMJ,kidney_ENCFF024JOZ,liver_ENCFF136ZDK,lung_ENCFF165LXO,lung_ENCFF198SSR,midbrain_ENCFF089GBC,stomach_ENCFF907XEG	8
chr12	112743364	112743365	-	forebrain_ENCFF430PPJ,kidney_ENCFF024JOZ,liver_ENCFF136ZDK,liver_ENCFF589ZBJ,lung_ENCFF165LXO,midbrain_ENCFF089GBC,stomach_ENCFF907XEG	7
chr12	112816456	112816457	+	forebrain_ENCFF430PPJ,heart_ENCFF609MDN,hindbrain_ENCFF092NMJ,kidney_ENCFF024JOZ,liver_ENCFF136ZDK,liver_ENCFF589ZBJ,lung_ENCFF165LXO,lung_ENCFF198SSR,midbrain_ENCFF089GBC,stomach_ENCFF907XEG	10
chr12	112958508	112958509	-	forebrain_ENCFF430PPJ,liver_ENCFF136ZDK,lung_ENCFF165LXO	3
chr12	113102694	113102695	-	forebrain_ENCFF430PPJ,heart_ENCFF609MDN	2
chr12	113144610	113144611	+	forebrain_ENCFF430PPJ,hindbrain_ENCFF092NMJ,kidney_ENCFF024JOZ,liver_ENCFF136ZDK,lung_ENCFF165LXO,lung_ENCFF198SSR	6
chr12	113217458	113217459	+	forebrain_ENCFF430PPJ,heart_ENCFF609MDN,hindbrain_ENCFF092NMJ,liver_ENCFF589ZBJ,lung_ENCFF165LXO,lung_ENCFF198SSR,midbrain_ENCFF089GBC	7
chr12	113578447	113578448	-	intestine_ENCFF327LYS,kidney_ENCFF024JOZ,liver_ENCFF589ZBJ,lung_ENCFF165LXO,lung_ENCFF198SSR,stomach_ENCFF907XEG	6
chr12	113611125	113611126	-	heart_ENCFF609MDN,hindbrain_ENCFF092NMJ,liver_ENCFF136ZDK,liver_ENCFF589ZBJ,lung_ENCFF198SSR,stomach_ENCFF907XEG	6
chr12	113625449	113625450	-	liver_ENCFF589ZBJ	1
chr12	113736057	113736058	-	heart_ENCFF609MDN,intestine_ENCFF327LYS,liver_ENCFF589ZBJ,lung_ENCFF165LXO,stomach_ENCFF907XEG	5
chr12	113826589	113826590	-	intestine_ENCFF327LYS,kidney_ENCFF024JOZ,liver_ENCFF589ZBJ	3
chr12	114013085	114013086	-	heart_ENCFF609MDN,hindbrain_ENCFF092NMJ,kidney_ENCFF024JOZ,liver_ENCFF589ZBJ,lung_ENCFF198SSR	5
chr12	114048182	114048183	-	hindbrain_ENCFF092NMJ,liver_ENCFF589ZBJ,lung_ENCFF165LXO,midbrain_ENCFF089GBC,stomach_ENCFF907XEG	5
chr12	116202809	116202810	-	forebrain_ENCFF430PPJ,heart_ENCFF609MDN,hindbrain_ENCFF092NMJ,intestine_ENCFF327LYS,kidney_ENCFF024JOZ,liver_ENCFF136ZDK,liver_ENCFF589ZBJ,lung_ENCFF165LXO,lung_ENCFF198SSR,midbrain_ENCFF089GBC	10
chr12	117820273	117820274	+	liver_ENCFF136ZDK,lung_ENCFF165LXO,stomach_ENCFF907XEG	3
chr12	117853563	117853564	-	lung_ENCFF165LXO,stomach_ENCFF907XEG	2
chr13	4129284	4129285	+	forebrain_ENCFF430PPJ,heart_ENCFF609MDN,intestine_ENCFF327LYS,kidney_ENCFF024JOZ,liver_ENCFF136ZDK,lung_ENCFF165LXO,lung_ENCFF198SSR,midbrain_ENCFF089GBC,stomach_ENCFF907XEG	9
chr13	6471849	6471850	-	forebrain_ENCFF430PPJ,hindbrain_ENCFF092NMJ,kidney_ENCFF024JOZ,liver_ENCFF136ZDK,liver_ENCFF589ZBJ,lung_ENCFF165LXO,lung_ENCFF198SSR,midbrain_ENCFF089GBC,stomach_ENCFF907XEG	9
chr13	6515686	6515687	+	forebrain_ENCFF430PPJ,heart_ENCFF609MDN	2
chr13	6689230	6689231	+	forebrain_ENCFF430PPJ,hindbrain_ENCFF092NMJ,intestine_ENCFF327LYS,kidney_ENCFF024JOZ,lung_ENCFF165LXO,lung_ENCFF198SSR,midbrain_ENCFF089GBC	7
chr13	6690161	6690162	-	kidney_ENCFF024JOZ,liver_ENCFF136ZDK,lung_ENCFF198SSR,midbrain_ENCFF089GBC,stomach_ENCFF907XEG	5
chr13	12473945	12473946	+	forebrain_ENCFF430PPJ,heart_ENCFF609MDN,liver_ENCFF136ZDK,liver_ENCFF589ZBJ,midbrain_ENCFF089GBC	5
chr13	13329095	13329096	-	hindbrain_ENCFF092NMJ,intestine_ENCFF327LYS,lung_ENCFF165LXO,lung_ENCFF198SSR,midbrain_ENCFF089GBC,stomach_ENCFF907XEG	6
chr13	13349469	13349470	+	kidney_ENCFF024JOZ,liver_ENCFF589ZBJ,lung_ENCFF198SSR,midbrain_ENCFF089GBC,stomach_ENCFF907XEG	5
chr13	14246119	14246120	+	liver_ENCFF136ZDK,midbrain_ENCFF089GBC	2
chr13	17838687	17838688	-	heart_ENCFF609MDN,lung_ENCFF165LXO,midbrain_ENCFF089GBC	3
chr13	18124647	18124648	-	intestine_ENCFF327LYS,liver_ENCFF589ZBJ,stomach_ENCFF907XEG	3
chr13	18174205	18174206	-	lung_ENCFF165LXO,lung_ENCFF198SSR,stomach_ENCFF907XEG	3
chr13	19158704	19158705	+	forebrain_ENCFF430PPJ,heart_ENCFF609MDN,intestine_ENCFF327LYS,kidney_ENCFF024JOZ,liver_ENCFF589ZBJ,lung_ENCFF165LXO,lung_ENCFF198SSR,midbrain_ENCFF089GBC,stomach_ENCFF907XEG	9
chr13	20272787	20272788	-	forebrain_ENCFF430PPJ,hindbrain_ENCFF092NMJ	2
chr13	20353946	20353947	+	hindbrain_ENCFF092NMJ,kidney_ENCFF024JOZ,lung_ENCFF198SSR	3
chr13	20353962	20353963	-	forebrain_ENCFF430PPJ,heart_ENCFF609MDN,intestine_ENCFF327LYS,lung_ENCFF165LXO,midbrain_ENCFF089GBC,stomach_ENCFF907XEG	6
chr13	20940579	20940580	+	forebrain_ENCFF430PPJ,heart_ENCFF609MDN,intestine_ENCFF327LYS,kidney_ENCFF024JOZ,lung_ENCFF165LXO,lung_ENCFF198SSR,midbrain_ENCFF089GBC,stomach_ENCFF907XEG	8
chr13	24338045	24338046	+	heart_ENCFF609MDN,hindbrain_ENCFF092NMJ,kidney_ENCFF024JOZ,liver_ENCFF136ZDK	4
chr13	24338061	24338062	-	forebrain_ENCFF430PPJ,intestine_ENCFF327LYS,liver_ENCFF589ZBJ,lung_ENCFF165LXO,lung_ENCFF198SSR,midbrain_ENCFF089GBC,stomach_ENCFF907XEG	7
chr13	24519061	24519062	+	liver_ENCFF136ZDK	1
chr13	24687524	24687525	-	forebrain_ENCFF430PPJ,kidney_ENCFF024JOZ,liver_ENCFF136ZDK,lung_ENCFF165LXO	4
chr13	24862739	24862740	-	forebrain_ENCFF430PPJ,hindbrain_ENCFF092NMJ,liver_ENCFF136ZDK,liver_ENCFF589ZBJ,lung_ENCFF165LXO,stomach_ENCFF907XEG	6
chr13	28810551	28810552	-	forebrain_ENCFF430PPJ	1
chr13	30260131	30260132	-	forebrain_ENCFF430PPJ	1
chr13	30888689	30888690	+	forebrain_ENCFF430PPJ,heart_ENCFF609MDN,hindbrain_ENCFF092NMJ,intestine_ENCFF327LYS,liver_ENCFF136ZDK,liver_ENCFF589ZBJ,lung_ENCFF165LXO,lung_ENCFF198SSR,midbrain_ENCFF089GBC,stomach_ENCFF907XEG	10
chr13	31659223	31659224	-	intestine_ENCFF327LYS,kidney_ENCFF024JOZ,liver_ENCFF136ZDK	3
chr13	32297666	32297667	-	hindbrain_ENCFF092NMJ,intestine_ENCFF327LYS,liver_ENCFF136ZDK,liver_ENCFF589ZBJ,lung_ENCFF165LXO,lung_ENCFF198SSR,midbrain_ENCFF089GBC,stomach_ENCFF907XEG	8
chr13	32828103	32828104	+	hindbrain_ENCFF092NMJ,lung_ENCFF198SSR	2
chr13	32902637	32902638	+	liver_ENCFF136ZDK,lung_ENCFF165LXO	2
chr13	33762992	33762993	-	forebrain_ENCFF430PPJ,heart_ENCFF609MDN,hindbrain_ENCFF092NMJ,kidney_ENCFF024JOZ,midbrain_ENCFF089GBC	5
chr13	34046558	34046559	+	heart_ENCFF609MDN,hindbrain_ENCFF092NMJ,lung_ENCFF198SSR	3
chr13	34147164	34147165	-	heart_ENCFF609MDN,hindbrain_ENCFF092NMJ,kidney_ENCFF024JOZ,midbrain_ENCFF089GBC	4
chr13	34643116	34643117	+	forebrain_ENCFF430PPJ,heart_ENCFF609MDN,hindbrain_ENCFF092NMJ,intestine_ENCFF327LYS,kidney_ENCFF024JOZ,liver_ENCFF136ZDK,liver_ENCFF589ZBJ,lung_ENCFF165LXO,lung_ENCFF198SSR,midbrain_ENCFF089GBC,stomach_ENCFF907XEG	11
chr13	34864626	34864627	-	forebrain_ENCFF430PPJ,liver_ENCFF136ZDK,liver_ENCFF589ZBJ,lung_ENCFF165LXO	4
chr13	36019413	36019414	+	kidney_ENCFF024JOZ	1
chr13	37946930	37946931	+	forebrain_ENCFF430PPJ,heart_ENCFF609MDN,hindbrain_ENCFF092NMJ,kidney_ENCFF024JOZ,liver_ENCFF136ZDK,liver_ENCFF589ZBJ,lung_ENCFF198SSR,midbrain_ENCFF089GBC	8
chr13	37965796	37965797	-	forebrain_ENCFF430PPJ,hindbrain_ENCFF092NMJ,kidney_ENCFF024JOZ,liver_ENCFF136ZDK,liver_ENCFF589ZBJ,lung_ENCFF165LXO,lung_ENCFF198SSR,midbrain_ENCFF089GBC	8
chr13	38026092	38026093	-	liver_ENCFF589ZBJ	1
chr13	38342757	38342758	+	liver_ENCFF136ZDK,liver_ENCFF589ZBJ,lung_ENCFF165LXO,midbrain_ENCFF089GBC,stomach_ENCFF907XEG	5
chr13	39012028	39012029	-	forebrain_ENCFF430PPJ,heart_ENCFF609MDN,intestine_ENCFF327LYS,liver_ENCFF136ZDK,liver_ENCFF589ZBJ,lung_ENCFF165LXO,lung_ENCFF198SSR,midbrain_ENCFF089GBC	8
chr13	39426127	39426128	+	forebrain_ENCFF430PPJ,hindbrain_ENCFF092NMJ	2
chr13	39441082	39441083	+	heart_ENCFF609MDN,hindbrain_ENCFF092NMJ,kidney_ENCFF024JOZ,liver_ENCFF136ZDK,lung_ENCFF198SSR,stomach_ENCFF907XEG	6
chr13	39894326	39894327	+	heart_ENCFF609MDN,intestine_ENCFF327LYS,lung_ENCFF165LXO,lung_ENCFF198SSR,midbrain_ENCFF089GBC	5
chr13	40037036	40037037	+	stomach_ENCFF907XEG	1
chr13	41302880	41302881	+	kidney_ENCFF024JOZ,liver_ENCFF136ZDK,stomach_ENCFF907XEG	3
chr13	42623650	42623651	+	heart_ENCFF609MDN,intestine_ENCFF327LYS,liver_ENCFF136ZDK,lung_ENCFF165LXO	4
chr13	42818583	42818584	+	forebrain_ENCFF430PPJ,heart_ENCFF609MDN,hindbrain_ENCFF092NMJ,intestine_ENCFF327LYS,kidney_ENCFF024JOZ,liver_ENCFF136ZDK,liver_ENCFF589ZBJ,lung_ENCFF165LXO,lung_ENCFF198SSR,midbrain_ENCFF089GBC,stomach_ENCFF907XEG	11
chr13	42822784	42822785	-	heart_ENCFF609MDN,hindbrain_ENCFF092NMJ,liver_ENCFF589ZBJ,lung_ENCFF165LXO	4
chr13	42826815	42826816	-	forebrain_ENCFF430PPJ,heart_ENCFF609MDN,stomach_ENCFF907XEG	3
chr13	43094547	43094548	-	forebrain_ENCFF430PPJ,hindbrain_ENCFF092NMJ,liver_ENCFF136ZDK,liver_ENCFF589ZBJ,lung_ENCFF165LXO,lung_ENCFF198SSR	6
chr13	43199921	43199922	-	hindbrain_ENCFF092NMJ,intestine_ENCFF327LYS,midbrain_ENCFF089GBC	3
chr13	43201290	43201291	+	forebrain_ENCFF430PPJ,heart_ENCFF609MDN,hindbrain_ENCFF092NMJ,intestine_ENCFF327LYS,kidney_ENCFF024JOZ,liver_ENCFF136ZDK,liver_ENCFF589ZBJ,lung_ENCFF165LXO,lung_ENCFF198SSR,midbrain_ENCFF089GBC,stomach_ENCFF907XEG	11
chr13	43795503	43795504	+	midbrain_ENCFF089GBC	1
chr13	44126537	44126538	+	midbrain_ENCFF089GBC	1
chr13	44913808	44913809	-	liver_ENCFF136ZDK,lung_ENCFF165LXO,midbrain_ENCFF089GBC	3
chr13	45031041	45031042	+	liver_ENCFF136ZDK	1
chr13	45560723	45560724	+	heart_ENCFF609MDN,hindbrain_ENCFF092NMJ,intestine_ENCFF327LYS,kidney_ENCFF024JOZ,liver_ENCFF589ZBJ,lung_ENCFF165LXO,lung_ENCFF198SSR,midbrain_ENCFF089GBC,stomach_ENCFF907XEG	9
chr13	45613550	45613551	+	forebrain_ENCFF430PPJ,heart_ENCFF609MDN,intestine_ENCFF327LYS,kidney_ENCFF024JOZ,liver_ENCFF136ZDK,liver_ENCFF589ZBJ,lung_ENCFF165LXO,lung_ENCFF198SSR,midbrain_ENCFF089GBC,stomach_ENCFF907XEG	10
chr13	45807979	45807980	-	forebrain_ENCFF430PPJ,hindbrain_ENCFF092NMJ,kidney_ENCFF024JOZ,lung_ENCFF198SSR,midbrain_ENCFF089GBC,stomach_ENCFF907XEG	6
chr13	46310870	46310871	+	forebrain_ENCFF430PPJ,heart_ENCFF609MDN,hindbrain_ENCFF092NMJ,kidney_ENCFF024JOZ,liver_ENCFF589ZBJ,lung_ENCFF165LXO,lung_ENCFF198SSR,midbrain_ENCFF089GBC,stomach_ENCFF907XEG	9
chr13	46798356	46798357	-	forebrain_ENCFF430PPJ,hindbrain_ENCFF092NMJ,lung_ENCFF165LXO	3
chr13	47836710	47836711	+	forebrain_ENCFF430PPJ,heart_ENCFF609MDN,hindbrain_ENCFF092NMJ,kidney_ENCFF024JOZ	4
chr13	48998790	48998791	-	forebrain_ENCFF430PPJ,heart_ENCFF609MDN,kidney_ENCFF024JOZ,liver_ENCFF589ZBJ,midbrain_ENCFF089GBC,stomach_ENCFF907XEG	6
chr13	49052647	49052648	+	kidney_ENCFF024JOZ,lung_ENCFF165LXO,lung_ENCFF198SSR	3
chr13	51301170	51301171	+	liver_ENCFF589ZBJ,midbrain_ENCFF089GBC	2
chr13	51301173	51301174	+	intestine_ENCFF327LYS,liver_ENCFF136ZDK,lung_ENCFF165LXO,lung_ENCFF198SSR,stomach_ENCFF907XEG	5
chr13	51839850	51839851	+	forebrain_ENCFF430PPJ,liver_ENCFF589ZBJ,lung_ENCFF198SSR	3
chr13	53356579	53356580	-	liver_ENCFF136ZDK,lung_ENCFF198SSR	2
chr13	53394102	53394103	-	forebrain_ENCFF430PPJ,kidney_ENCFF024JOZ,liver_ENCFF136ZDK,liver_ENCFF589ZBJ,lung_ENCFF198SSR	5
chr13	53775867	53775868	-	forebrain_ENCFF430PPJ,kidney_ENCFF024JOZ,lung_ENCFF165LXO,lung_ENCFF198SSR,stomach_ENCFF907XEG	5
chr13	54378260	54378261	-	forebrain_ENCFF430PPJ,kidney_ENCFF024JOZ,liver_ENCFF136ZDK,lung_ENCFF165LXO	4
chr13	54714575	54714576	+	liver_ENCFF136ZDK,liver_ENCFF589ZBJ,lung_ENCFF165LXO,midbrain_ENCFF089GBC	4
chr13	54793062	54793063	+	heart_ENCFF609MDN,hindbrain_ENCFF092NMJ,intestine_ENCFF327LYS,liver_ENCFF136ZDK,liver_ENCFF589ZBJ,lung_ENCFF165LXO,stomach_ENCFF907XEG	7
chr13	54797523	54797524	+	heart_ENCFF609MDN,intestine_ENCFF327LYS,liver_ENCFF136ZDK,liver_ENCFF589ZBJ,lung_ENCFF165LXO,lung_ENCFF198SSR	6
chr13	55327888	55327889	+	heart_ENCFF609MDN,hindbrain_ENCFF092NMJ,kidney_ENCFF024JOZ,liver_ENCFF136ZDK,liver_ENCFF589ZBJ,midbrain_ENCFF089GBC	6
chr13	55478235	55478236	+	forebrain_ENCFF430PPJ,hindbrain_ENCFF092NMJ,intestine_ENCFF327LYS,kidney_ENCFF024JOZ,liver_ENCFF136ZDK,liver_ENCFF589ZBJ,lung_ENCFF198SSR,midbrain_ENCFF089GBC,stomach_ENCFF907XEG	9
chr13	55640676	55640677	+	forebrain_ENCFF430PPJ,heart_ENCFF609MDN,intestine_ENCFF327LYS,liver_ENCFF136ZDK,liver_ENCFF589ZBJ,lung_ENCFF165LXO,midbrain_ENCFF089GBC,stomach_ENCFF907XEG	8
chr13	55640689	55640690	-	hindbrain_ENCFF092NMJ,kidney_ENCFF024JOZ,lung_ENCFF198SSR	3
chr13	56145723	56145724	+	heart_ENCFF609MDN,kidney_ENCFF024JOZ,liver_ENCFF589ZBJ,lung_ENCFF198SSR,midbrain_ENCFF089GBC,stomach_ENCFF907XEG	6
chr13	56145748	56145749	-	hindbrain_ENCFF092NMJ	1
chr13	56279615	56279616	+	heart_ENCFF609MDN,hindbrain_ENCFF092NMJ,lung_ENCFF165LXO,lung_ENCFF198SSR,midbrain_ENCFF089GBC,stomach_ENCFF907XEG	6
chr13	56280560	56280561	-	hindbrain_ENCFF092NMJ,intestine_ENCFF327LYS,kidney_ENCFF024JOZ,liver_ENCFF589ZBJ,lung_ENCFF165LXO,lung_ENCFF198SSR,midbrain_ENCFF089GBC,stomach_ENCFF907XEG	8
chr13	56422516	56422517	-	forebrain_ENCFF430PPJ,heart_ENCFF609MDN,hindbrain_ENCFF092NMJ,intestine_ENCFF327LYS,liver_ENCFF589ZBJ,lung_ENCFF165LXO,lung_ENCFF198SSR	7
chr13	56433671	56433672	-	intestine_ENCFF327LYS,kidney_ENCFF024JOZ,liver_ENCFF589ZBJ,lung_ENCFF165LXO,lung_ENCFF198SSR,midbrain_ENCFF089GBC	6
chr13	56575785	56575786	+	liver_ENCFF136ZDK,liver_ENCFF589ZBJ,lung_ENCFF165LXO,lung_ENCFF198SSR	4
chr13	56735695	56735696	-	forebrain_ENCFF430PPJ,heart_ENCFF609MDN,hindbrain_ENCFF092NMJ,intestine_ENCFF327LYS,kidney_ENCFF024JOZ,liver_ENCFF136ZDK,liver_ENCFF589ZBJ,lung_ENCFF165LXO,midbrain_ENCFF089GBC,stomach_ENCFF907XEG	10
chr13	56755949	56755950	+	liver_ENCFF136ZDK,liver_ENCFF589ZBJ,lung_ENCFF165LXO,lung_ENCFF198SSR	4
chr13	56758673	56758674	-	forebrain_ENCFF430PPJ,hindbrain_ENCFF092NMJ,lung_ENCFF165LXO	3
chr13	56770976	56770977	+	forebrain_ENCFF430PPJ,hindbrain_ENCFF092NMJ,intestine_ENCFF327LYS,liver_ENCFF589ZBJ,midbrain_ENCFF089GBC	5
chr13	57277369	57277370	+	hindbrain_ENCFF092NMJ,kidney_ENCFF024JOZ,lung_ENCFF198SSR	3
chr13	57277384	57277385	-	intestine_ENCFF327LYS	1
chr13	57476872	57476873	+	forebrain_ENCFF430PPJ,liver_ENCFF589ZBJ,stomach_ENCFF907XEG	3
chr13	57721721	57721722	+	heart_ENCFF609MDN,liver_ENCFF589ZBJ	2
chr13	58031953	58031954	+	forebrain_ENCFF430PPJ,hindbrain_ENCFF092NMJ,kidney_ENCFF024JOZ,liver_ENCFF136ZDK,lung_ENCFF165LXO,midbrain_ENCFF089GBC,stomach_ENCFF907XEG	7
chr13	58031969	58031970	-	heart_ENCFF609MDN,liver_ENCFF589ZBJ,lung_ENCFF198SSR	3
chr13	58131878	58131879	-	liver_ENCFF589ZBJ	1
chr13	58158760	58158761	+	forebrain_ENCFF430PPJ,heart_ENCFF609MDN,hindbrain_ENCFF092NMJ,kidney_ENCFF024JOZ,liver_ENCFF136ZDK,liver_ENCFF589ZBJ,lung_ENCFF165LXO,lung_ENCFF198SSR,midbrain_ENCFF089GBC,stomach_ENCFF907XEG	10
chr13	58188591	58188592	+	forebrain_ENCFF430PPJ,hindbrain_ENCFF092NMJ,kidney_ENCFF024JOZ,liver_ENCFF136ZDK,lung_ENCFF165LXO	5
chr13	58232831	58232832	-	forebrain_ENCFF430PPJ,heart_ENCFF609MDN,kidney_ENCFF024JOZ,liver_ENCFF136ZDK,lung_ENCFF165LXO,stomach_ENCFF907XEG	6
chr13	58590811	58590812	+	hindbrain_ENCFF092NMJ,kidney_ENCFF024JOZ,lung_ENCFF165LXO,midbrain_ENCFF089GBC,stomach_ENCFF907XEG	5
chr13	59182874	59182875	-	forebrain_ENCFF430PPJ,heart_ENCFF609MDN,hindbrain_ENCFF092NMJ,intestine_ENCFF327LYS,lung_ENCFF198SSR,stomach_ENCFF907XEG	6
chr13	59281395	59281396	-	forebrain_ENCFF430PPJ,kidney_ENCFF024JOZ,lung_ENCFF165LXO,midbrain_ENCFF089GBC,stomach_ENCFF907XEG	5
chr13	59351679	59351680	-	intestine_ENCFF327LYS,kidney_ENCFF024JOZ,lung_ENCFF165LXO	3
chr13	59735447	59735448	-	hindbrain_ENCFF092NMJ,midbrain_ENCFF089GBC	2
chr13	59856477	59856478	+	forebrain_ENCFF430PPJ,hindbrain_ENCFF092NMJ,kidney_ENCFF024JOZ,liver_ENCFF136ZDK,liver_ENCFF589ZBJ,lung_ENCFF165LXO,lung_ENCFF198SSR,stomach_ENCFF907XEG	8
chr13	59886775	59886776	+	forebrain_ENCFF430PPJ,kidney_ENCFF024JOZ,liver_ENCFF136ZDK,liver_ENCFF589ZBJ,lung_ENCFF198SSR,midbrain_ENCFF089GBC	6
chr13	60468405	60468406	-	forebrain_ENCFF430PPJ,heart_ENCFF609MDN,hindbrain_ENCFF092NMJ,intestine_ENCFF327LYS,liver_ENCFF136ZDK,liver_ENCFF589ZBJ,lung_ENCFF198SSR,stomach_ENCFF907XEG	8
chr13	60738657	60738658	-	kidney_ENCFF024JOZ,lung_ENCFF165LXO	2
chr13	61996711	61996712	+	stomach_ENCFF907XEG	1
chr13	63356755	63356756	-	forebrain_ENCFF430PPJ,heart_ENCFF609MDN,hindbrain_ENCFF092NMJ,intestine_ENCFF327LYS,liver_ENCFF136ZDK,liver_ENCFF589ZBJ,lung_ENCFF165LXO,midbrain_ENCFF089GBC,stomach_ENCFF907XEG	9
chr13	63696590	63696591	+	forebrain_ENCFF430PPJ,heart_ENCFF609MDN,hindbrain_ENCFF092NMJ,liver_ENCFF589ZBJ,lung_ENCFF165LXO,lung_ENCFF198SSR,midbrain_ENCFF089GBC,stomach_ENCFF907XEG	8
chr13	64099186	64099187	-	hindbrain_ENCFF092NMJ,kidney_ENCFF024JOZ,liver_ENCFF136ZDK,liver_ENCFF589ZBJ,lung_ENCFF165LXO,lung_ENCFF198SSR,midbrain_ENCFF089GBC,stomach_ENCFF907XEG	8
chr13	67868088	67868089	+	heart_ENCFF609MDN,hindbrain_ENCFF092NMJ,kidney_ENCFF024JOZ,liver_ENCFF136ZDK,lung_ENCFF165LXO,lung_ENCFF198SSR,midbrain_ENCFF089GBC	7
chr13	68167985	68167986	+	kidney_ENCFF024JOZ,liver_ENCFF136ZDK,liver_ENCFF589ZBJ,lung_ENCFF198SSR	4
chr13	68569798	68569799	-	forebrain_ENCFF430PPJ,heart_ENCFF609MDN,hindbrain_ENCFF092NMJ,kidney_ENCFF024JOZ,liver_ENCFF136ZDK,lung_ENCFF165LXO,lung_ENCFF198SSR,midbrain_ENCFF089GBC,stomach_ENCFF907XEG	9
chr13	69485536	69485537	-	kidney_ENCFF024JOZ,lung_ENCFF165LXO	2
chr13	69655616	69655617	-	forebrain_ENCFF430PPJ,hindbrain_ENCFF092NMJ,kidney_ENCFF024JOZ,liver_ENCFF136ZDK,liver_ENCFF589ZBJ,lung_ENCFF165LXO,lung_ENCFF198SSR,midbrain_ENCFF089GBC,stomach_ENCFF907XEG	9
chr13	69691272	69691273	+	forebrain_ENCFF430PPJ,heart_ENCFF609MDN,hindbrain_ENCFF092NMJ,intestine_ENCFF327LYS,liver_ENCFF136ZDK,liver_ENCFF589ZBJ,lung_ENCFF165LXO,lung_ENCFF198SSR,midbrain_ENCFF089GBC,stomach_ENCFF907XEG	10
chr13	72608894	72608895	+	hindbrain_ENCFF092NMJ,lung_ENCFF165LXO	2
chr13	72769382	72769383	-	kidney_ENCFF024JOZ,midbrain_ENCFF089GBC,stomach_ENCFF907XEG	3
chr13	73505920	73505921	-	heart_ENCFF609MDN,kidney_ENCFF024JOZ,stomach_ENCFF907XEG	3
chr13	73513415	73513416	+	forebrain_ENCFF430PPJ,hindbrain_ENCFF092NMJ,liver_ENCFF589ZBJ,lung_ENCFF198SSR,midbrain_ENCFF089GBC	5
chr13	73723516	73723517	+	forebrain_ENCFF430PPJ,heart_ENCFF609MDN	2
chr13	74301389	74301390	-	hindbrain_ENCFF092NMJ,lung_ENCFF165LXO	2
chr13	74570177	74570178	-	liver_ENCFF589ZBJ,lung_ENCFF165LXO,lung_ENCFF198SSR,stomach_ENCFF907XEG	4
chr13	76215570	76215571	+	kidney_ENCFF024JOZ,stomach_ENCFF907XEG	2
chr13	78024837	78024838	+	liver_ENCFF136ZDK,lung_ENCFF165LXO,lung_ENCFF198SSR,stomach_ENCFF907XEG	4
chr13	78024852	78024853	-	intestine_ENCFF327LYS,kidney_ENCFF024JOZ,liver_ENCFF589ZBJ	3
chr13	83656986	83656987	-	forebrain_ENCFF430PPJ,heart_ENCFF609MDN,hindbrain_ENCFF092NMJ,intestine_ENCFF327LYS,lung_ENCFF165LXO,lung_ENCFF198SSR	6
chr13	89634374	89634375	-	hindbrain_ENCFF092NMJ,liver_ENCFF589ZBJ,midbrain_ENCFF089GBC	3
chr13	89779435	89779436	+	forebrain_ENCFF430PPJ,heart_ENCFF609MDN,hindbrain_ENCFF092NMJ,intestine_ENCFF327LYS,kidney_ENCFF024JOZ,liver_ENCFF136ZDK,liver_ENCFF589ZBJ,lung_ENCFF165LXO,lung_ENCFF198SSR,midbrain_ENCFF089GBC,stomach_ENCFF907XEG	11
chr13	90930026	90930027	+	heart_ENCFF609MDN,hindbrain_ENCFF092NMJ,kidney_ENCFF024JOZ,liver_ENCFF136ZDK,liver_ENCFF589ZBJ,lung_ENCFF198SSR,midbrain_ENCFF089GBC,stomach_ENCFF907XEG	8
chr13	91093338	91093339	-	forebrain_ENCFF430PPJ,heart_ENCFF609MDN,kidney_ENCFF024JOZ,liver_ENCFF136ZDK,liver_ENCFF589ZBJ,lung_ENCFF165LXO,lung_ENCFF198SSR,stomach_ENCFF907XEG	8
chr13	91723299	91723300	+	heart_ENCFF609MDN,hindbrain_ENCFF092NMJ,intestine_ENCFF327LYS,liver_ENCFF589ZBJ	4
chr13	91809649	91809650	+	forebrain_ENCFF430PPJ,heart_ENCFF609MDN,intestine_ENCFF327LYS,liver_ENCFF589ZBJ,lung_ENCFF165LXO	5
chr13	92733516	92733517	+	heart_ENCFF609MDN,hindbrain_ENCFF092NMJ,liver_ENCFF136ZDK,liver_ENCFF589ZBJ,lung_ENCFF165LXO,lung_ENCFF198SSR,midbrain_ENCFF089GBC,stomach_ENCFF907XEG	8
chr13	92751891	92751892	+	forebrain_ENCFF430PPJ	1
chr13	94451399	94451400	+	forebrain_ENCFF430PPJ,heart_ENCFF609MDN,liver_ENCFF589ZBJ,lung_ENCFF165LXO,lung_ENCFF198SSR,stomach_ENCFF907XEG	6
chr13	95973582	95973583	+	forebrain_ENCFF430PPJ,hindbrain_ENCFF092NMJ,liver_ENCFF136ZDK,liver_ENCFF589ZBJ,lung_ENCFF165LXO,lung_ENCFF198SSR,midbrain_ENCFF089GBC,stomach_ENCFF907XEG	8
chr13	95986526	95986527	+	heart_ENCFF609MDN,liver_ENCFF136ZDK,lung_ENCFF165LXO,lung_ENCFF198SSR	4
chr13	96375707	96375708	-	forebrain_ENCFF430PPJ,heart_ENCFF609MDN,intestine_ENCFF327LYS,kidney_ENCFF024JOZ,liver_ENCFF589ZBJ,lung_ENCFF165LXO,midbrain_ENCFF089GBC	7
chr13	97146052	97146053	-	heart_ENCFF609MDN	1
chr13	97939086	97939087	-	forebrain_ENCFF430PPJ,heart_ENCFF609MDN,liver_ENCFF136ZDK,liver_ENCFF589ZBJ,lung_ENCFF165LXO	5
chr13	97939690	97939691	+	forebrain_ENCFF430PPJ,hindbrain_ENCFF092NMJ,intestine_ENCFF327LYS,midbrain_ENCFF089GBC,stomach_ENCFF907XEG	5
chr13	98303903	98303904	+	midbrain_ENCFF089GBC,stomach_ENCFF907XEG	2
chr13	98634295	98634296	-	hindbrain_ENCFF092NMJ,kidney_ENCFF024JOZ,liver_ENCFF136ZDK,midbrain_ENCFF089GBC,stomach_ENCFF907XEG	5
chr13	99317259	99317260	-	forebrain_ENCFF430PPJ,heart_ENCFF609MDN,kidney_ENCFF024JOZ,liver_ENCFF136ZDK,liver_ENCFF589ZBJ,lung_ENCFF165LXO,lung_ENCFF198SSR,midbrain_ENCFF089GBC,stomach_ENCFF907XEG	9
chr13	99593115	99593116	-	stomach_ENCFF907XEG	1
chr13	100112769	100112770	+	forebrain_ENCFF430PPJ,heart_ENCFF609MDN,hindbrain_ENCFF092NMJ,intestine_ENCFF327LYS,kidney_ENCFF024JOZ,liver_ENCFF136ZDK,liver_ENCFF589ZBJ,lung_ENCFF165LXO,lung_ENCFF198SSR,midbrain_ENCFF089GBC,stomach_ENCFF907XEG	11
chr13	100494581	100494582	-	hindbrain_ENCFF092NMJ,intestine_ENCFF327LYS,liver_ENCFF136ZDK,lung_ENCFF198SSR,stomach_ENCFF907XEG	5
chr13	100660089	100660090	+	forebrain_ENCFF430PPJ,heart_ENCFF609MDN,hindbrain_ENCFF092NMJ,intestine_ENCFF327LYS,kidney_ENCFF024JOZ,liver_ENCFF136ZDK,liver_ENCFF589ZBJ,lung_ENCFF165LXO,lung_ENCFF198SSR,stomach_ENCFF907XEG	10
chr13	100854376	100854377	-	heart_ENCFF609MDN,hindbrain_ENCFF092NMJ,kidney_ENCFF024JOZ,liver_ENCFF589ZBJ,lung_ENCFF198SSR	5
chr13	100939826	100939827	+	forebrain_ENCFF430PPJ,heart_ENCFF609MDN,hindbrain_ENCFF092NMJ,intestine_ENCFF327LYS,kidney_ENCFF024JOZ,liver_ENCFF136ZDK,liver_ENCFF589ZBJ,lung_ENCFF165LXO,lung_ENCFF198SSR,midbrain_ENCFF089GBC,stomach_ENCFF907XEG	11
chr13	101729009	101729010	+	forebrain_ENCFF430PPJ,liver_ENCFF589ZBJ,lung_ENCFF198SSR	3
chr13	103110132	103110133	-	liver_ENCFF136ZDK,lung_ENCFF165LXO	2
chr13	103703579	103703580	+	heart_ENCFF609MDN,hindbrain_ENCFF092NMJ,kidney_ENCFF024JOZ,lung_ENCFF198SSR,midbrain_ENCFF089GBC	5
chr13	103751612	103751613	-	heart_ENCFF609MDN	1
chr13	104089586	104089587	-	heart_ENCFF609MDN,liver_ENCFF589ZBJ,midbrain_ENCFF089GBC	3
chr13	104940061	104940062	-	forebrain_ENCFF430PPJ,hindbrain_ENCFF092NMJ,intestine_ENCFF327LYS,kidney_ENCFF024JOZ,lung_ENCFF198SSR,midbrain_ENCFF089GBC,stomach_ENCFF907XEG	7
chr13	105154186	105154187	-	forebrain_ENCFF430PPJ,hindbrain_ENCFF092NMJ,intestine_ENCFF327LYS,kidney_ENCFF024JOZ,liver_ENCFF136ZDK,lung_ENCFF165LXO,midbrain_ENCFF089GBC,stomach_ENCFF907XEG	8
chr13	105154202	105154203	-	heart_ENCFF609MDN,liver_ENCFF589ZBJ,lung_ENCFF198SSR	3
chr13	108347214	108347215	+	liver_ENCFF136ZDK,midbrain_ENCFF089GBC,stomach_ENCFF907XEG	3
chr13	111413366	111413367	-	hindbrain_ENCFF092NMJ,kidney_ENCFF024JOZ,lung_ENCFF198SSR,midbrain_ENCFF089GBC,stomach_ENCFF907XEG	5
chr13	111771453	111771454	-	liver_ENCFF136ZDK,lung_ENCFF165LXO	2
chr13	111919669	111919670	-	stomach_ENCFF907XEG	1
chr13	112264870	112264871	-	liver_ENCFF136ZDK	1
chr13	113265445	113265446	-	forebrain_ENCFF430PPJ,hindbrain_ENCFF092NMJ,kidney_ENCFF024JOZ,lung_ENCFF165LXO,midbrain_ENCFF089GBC	5
chr13	113266813	113266814	+	forebrain_ENCFF430PPJ,hindbrain_ENCFF092NMJ,liver_ENCFF136ZDK,liver_ENCFF589ZBJ,lung_ENCFF165LXO,lung_ENCFF198SSR,midbrain_ENCFF089GBC,stomach_ENCFF907XEG	8
chr13	113618715	113618716	-	heart_ENCFF609MDN	1
chr13	113693555	113693556	+	forebrain_ENCFF430PPJ,hindbrain_ENCFF092NMJ,liver_ENCFF589ZBJ,lung_ENCFF165LXO,lung_ENCFF198SSR	5
chr13	113866002	113866003	-	forebrain_ENCFF430PPJ,heart_ENCFF609MDN,hindbrain_ENCFF092NMJ,liver_ENCFF136ZDK,liver_ENCFF589ZBJ,lung_ENCFF165LXO,lung_ENCFF198SSR,midbrain_ENCFF089GBC,stomach_ENCFF907XEG	9
chr13	113869375	113869376	+	hindbrain_ENCFF092NMJ,liver_ENCFF589ZBJ	2
chr13	114076156	114076157	+	forebrain_ENCFF430PPJ,heart_ENCFF609MDN,hindbrain_ENCFF092NMJ,liver_ENCFF136ZDK,lung_ENCFF165LXO,lung_ENCFF198SSR,midbrain_ENCFF089GBC	7
chr13	114981031	114981032	+	forebrain_ENCFF430PPJ,heart_ENCFF609MDN,hindbrain_ENCFF092NMJ,intestine_ENCFF327LYS,kidney_ENCFF024JOZ,liver_ENCFF136ZDK,liver_ENCFF589ZBJ,lung_ENCFF165LXO,lung_ENCFF198SSR,midbrain_ENCFF089GBC,stomach_ENCFF907XEG	11
chr13	115230657	115230658	+	forebrain_ENCFF430PPJ,heart_ENCFF609MDN,hindbrain_ENCFF092NMJ,kidney_ENCFF024JOZ,liver_ENCFF136ZDK,liver_ENCFF589ZBJ,lung_ENCFF165LXO,lung_ENCFF198SSR,midbrain_ENCFF089GBC,stomach_ENCFF907XEG	10
chr13	115679774	115679775	+	forebrain_ENCFF430PPJ,heart_ENCFF609MDN,hindbrain_ENCFF092NMJ,kidney_ENCFF024JOZ,lung_ENCFF165LXO,stomach_ENCFF907XEG	6
chr13	117203053	117203054	+	forebrain_ENCFF430PPJ,heart_ENCFF609MDN,hindbrain_ENCFF092NMJ,intestine_ENCFF327LYS,kidney_ENCFF024JOZ,liver_ENCFF589ZBJ,lung_ENCFF165LXO,lung_ENCFF198SSR,midbrain_ENCFF089GBC,stomach_ENCFF907XEG	10
chr13	118350535	118350536	-	forebrain_ENCFF430PPJ,liver_ENCFF136ZDK,lung_ENCFF165LXO,lung_ENCFF198SSR	4
chr14	4183573	4183574	-	forebrain_ENCFF430PPJ,hindbrain_ENCFF092NMJ,intestine_ENCFF327LYS,kidney_ENCFF024JOZ,lung_ENCFF198SSR,midbrain_ENCFF089GBC,stomach_ENCFF907XEG	7
chr14	7964652	7964653	+	heart_ENCFF609MDN,liver_ENCFF136ZDK,lung_ENCFF198SSR,midbrain_ENCFF089GBC	4
chr14	8044550	8044551	-	midbrain_ENCFF089GBC	1
chr14	8173845	8173846	-	hindbrain_ENCFF092NMJ	1
chr14	9060078	9060079	+	hindbrain_ENCFF092NMJ,kidney_ENCFF024JOZ	2
chr14	9060083	9060084	-	heart_ENCFF609MDN,stomach_ENCFF907XEG	2
chr14	11330201	11330202	-	heart_ENCFF609MDN,hindbrain_ENCFF092NMJ,intestine_ENCFF327LYS,liver_ENCFF589ZBJ,lung_ENCFF165LXO,lung_ENCFF198SSR,midbrain_ENCFF089GBC,stomach_ENCFF907XEG	8
chr14	12140113	12140114	-	forebrain_ENCFF430PPJ,heart_ENCFF609MDN,hindbrain_ENCFF092NMJ,kidney_ENCFF024JOZ,liver_ENCFF136ZDK,liver_ENCFF589ZBJ,lung_ENCFF165LXO,lung_ENCFF198SSR,midbrain_ENCFF089GBC,stomach_ENCFF907XEG	10
chr14	12300873	12300874	+	forebrain_ENCFF430PPJ,hindbrain_ENCFF092NMJ,kidney_ENCFF024JOZ,liver_ENCFF589ZBJ,lung_ENCFF165LXO,midbrain_ENCFF089GBC	6
chr14	13354318	13354319	+	forebrain_ENCFF430PPJ,hindbrain_ENCFF092NMJ,kidney_ENCFF024JOZ,liver_ENCFF589ZBJ,lung_ENCFF198SSR	5
chr14	16219218	16219219	-	forebrain_ENCFF430PPJ,heart_ENCFF609MDN,hindbrain_ENCFF092NMJ,intestine_ENCFF327LYS,kidney_ENCFF024JOZ,liver_ENCFF136ZDK,liver_ENCFF589ZBJ,lung_ENCFF198SSR,midbrain_ENCFF089GBC,stomach_ENCFF907XEG	10
chr14	18187247	18187248	-	forebrain_ENCFF430PPJ,hindbrain_ENCFF092NMJ,liver_ENCFF589ZBJ,lung_ENCFF165LXO,lung_ENCFF198SSR,stomach_ENCFF907XEG	6
chr14	19777142	19777143	-	forebrain_ENCFF430PPJ,hindbrain_ENCFF092NMJ,liver_ENCFF589ZBJ,lung_ENCFF165LXO	4
chr14	20399037	20399038	+	intestine_ENCFF327LYS,liver_ENCFF136ZDK,lung_ENCFF165LXO	3
chr14	20399040	20399041	+	heart_ENCFF609MDN,kidney_ENCFF024JOZ,lung_ENCFF198SSR,midbrain_ENCFF089GBC,stomach_ENCFF907XEG	5
chr14	20399053	20399054	-	liver_ENCFF589ZBJ	1
chr14	20576323	20576324	+	hindbrain_ENCFF092NMJ,kidney_ENCFF024JOZ,liver_ENCFF589ZBJ	3
chr14	20724267	20724268	+	forebrain_ENCFF430PPJ,heart_ENCFF609MDN,hindbrain_ENCFF092NMJ,liver_ENCFF136ZDK,liver_ENCFF589ZBJ,lung_ENCFF165LXO,stomach_ENCFF907XEG	7
chr14	21610453	21610454	-	forebrain_ENCFF430PPJ,heart_ENCFF609MDN,liver_ENCFF589ZBJ,stomach_ENCFF907XEG	4
chr14	21812927	21812928	+	kidney_ENCFF024JOZ	1
chr14	22578393	22578394	-	forebrain_ENCFF430PPJ,heart_ENCFF609MDN,hindbrain_ENCFF092NMJ,liver_ENCFF136ZDK,liver_ENCFF589ZBJ,lung_ENCFF165LXO	6
chr14	23791595	23791596	+	liver_ENCFF136ZDK,lung_ENCFF165LXO,lung_ENCFF198SSR	3
chr14	24059970	24059971	-	liver_ENCFF589ZBJ	1
chr14	24067848	24067849	+	hindbrain_ENCFF092NMJ,kidney_ENCFF024JOZ,liver_ENCFF136ZDK,liver_ENCFF589ZBJ,lung_ENCFF165LXO,lung_ENCFF198SSR,midbrain_ENCFF089GBC	7
chr14	24068902	24068903	-	hindbrain_ENCFF092NMJ,liver_ENCFF589ZBJ,lung_ENCFF198SSR,stomach_ENCFF907XEG	4
chr14	25116607	25116608	+	forebrain_ENCFF430PPJ,heart_ENCFF609MDN,hindbrain_ENCFF092NMJ,liver_ENCFF136ZDK,liver_ENCFF589ZBJ,lung_ENCFF165LXO,lung_ENCFF198SSR,midbrain_ENCFF089GBC,stomach_ENCFF907XEG	9
chr14	25312380	25312381	-	intestine_ENCFF327LYS	1
chr14	27023078	27023079	-	forebrain_ENCFF430PPJ,heart_ENCFF609MDN,hindbrain_ENCFF092NMJ,liver_ENCFF136ZDK,liver_ENCFF589ZBJ,lung_ENCFF165LXO,lung_ENCFF198SSR,midbrain_ENCFF089GBC	8
chr14	27097000	27097001	-	forebrain_ENCFF430PPJ,hindbrain_ENCFF092NMJ,kidney_ENCFF024JOZ,liver_ENCFF136ZDK	4
chr14	27183796	27183797	-	forebrain_ENCFF430PPJ,heart_ENCFF609MDN,kidney_ENCFF024JOZ,liver_ENCFF136ZDK,liver_ENCFF589ZBJ,lung_ENCFF198SSR,midbrain_ENCFF089GBC,stomach_ENCFF907XEG	8
chr14	27560646	27560647	-	hindbrain_ENCFF092NMJ,liver_ENCFF136ZDK,liver_ENCFF589ZBJ,midbrain_ENCFF089GBC	4
chr14	30097430	30097431	+	forebrain_ENCFF430PPJ,midbrain_ENCFF089GBC	2
chr14	30097459	30097460	-	heart_ENCFF609MDN,liver_ENCFF136ZDK,liver_ENCFF589ZBJ,lung_ENCFF198SSR	4
chr14	30111620	30111621	-	hindbrain_ENCFF092NMJ,liver_ENCFF136ZDK	2
chr14	30137154	30137155	+	forebrain_ENCFF430PPJ,heart_ENCFF609MDN,kidney_ENCFF024JOZ,liver_ENCFF589ZBJ,lung_ENCFF198SSR	5
chr14	30612689	30612690	-	forebrain_ENCFF430PPJ,hindbrain_ENCFF092NMJ,liver_ENCFF589ZBJ,lung_ENCFF165LXO,lung_ENCFF198SSR,midbrain_ENCFF089GBC	6
chr14	30624462	30624463	-	heart_ENCFF609MDN,hindbrain_ENCFF092NMJ,intestine_ENCFF327LYS,kidney_ENCFF024JOZ,lung_ENCFF198SSR,stomach_ENCFF907XEG	6
chr14	30672154	30672155	-	forebrain_ENCFF430PPJ,heart_ENCFF609MDN,hindbrain_ENCFF092NMJ,kidney_ENCFF024JOZ,liver_ENCFF136ZDK,liver_ENCFF589ZBJ,lung_ENCFF165LXO,lung_ENCFF198SSR,midbrain_ENCFF089GBC,stomach_ENCFF907XEG	10
chr14	31017999	31018000	+	forebrain_ENCFF430PPJ,kidney_ENCFF024JOZ,liver_ENCFF589ZBJ,lung_ENCFF165LXO,lung_ENCFF198SSR,midbrain_ENCFF089GBC	6
chr14	32310048	32310049	-	heart_ENCFF609MDN,intestine_ENCFF327LYS,kidney_ENCFF024JOZ,liver_ENCFF136ZDK,lung_ENCFF165LXO,midbrain_ENCFF089GBC,stomach_ENCFF907XEG	7
chr14	32960703	32960704	-	forebrain_ENCFF430PPJ,heart_ENCFF609MDN,kidney_ENCFF024JOZ,liver_ENCFF136ZDK,liver_ENCFF589ZBJ,lung_ENCFF165LXO,lung_ENCFF198SSR,midbrain_ENCFF089GBC,stomach_ENCFF907XEG	9
chr14	33207195	33207196	+	forebrain_ENCFF430PPJ,heart_ENCFF609MDN,hindbrain_ENCFF092NMJ,liver_ENCFF136ZDK,lung_ENCFF165LXO,midbrain_ENCFF089GBC	6
chr14	33303653	33303654	-	forebrain_ENCFF430PPJ,heart_ENCFF609MDN,hindbrain_ENCFF092NMJ,intestine_ENCFF327LYS,kidney_ENCFF024JOZ,liver_ENCFF136ZDK,liver_ENCFF589ZBJ,lung_ENCFF165LXO,lung_ENCFF198SSR,midbrain_ENCFF089GBC,stomach_ENCFF907XEG	11
chr14	33934112	33934113	-	heart_ENCFF609MDN,intestine_ENCFF327LYS,kidney_ENCFF024JOZ,liver_ENCFF136ZDK,liver_ENCFF589ZBJ,lung_ENCFF198SSR	6
chr14	33939344	33939345	-	forebrain_ENCFF430PPJ,heart_ENCFF609MDN,liver_ENCFF136ZDK	3
chr14	33952852	33952853	-	kidney_ENCFF024JOZ,lung_ENCFF198SSR	2
chr14	33972925	33972926	-	lung_ENCFF198SSR	1
chr14	34154774	34154775	-	hindbrain_ENCFF092NMJ,liver_ENCFF136ZDK,midbrain_ENCFF089GBC	3
chr14	34188830	34188831	+	heart_ENCFF609MDN,hindbrain_ENCFF092NMJ,kidney_ENCFF024JOZ,liver_ENCFF136ZDK,liver_ENCFF589ZBJ,lung_ENCFF165LXO,lung_ENCFF198SSR,midbrain_ENCFF089GBC,stomach_ENCFF907XEG	9
chr14	34612402	34612403	+	lung_ENCFF165LXO,midbrain_ENCFF089GBC	2
chr14	35093850	35093851	-	hindbrain_ENCFF092NMJ,intestine_ENCFF327LYS,kidney_ENCFF024JOZ,midbrain_ENCFF089GBC	4
chr14	36213046	36213047	-	heart_ENCFF609MDN,kidney_ENCFF024JOZ,liver_ENCFF589ZBJ	3
chr14	40917847	40917848	-	heart_ENCFF609MDN,intestine_ENCFF327LYS,kidney_ENCFF024JOZ,liver_ENCFF589ZBJ,lung_ENCFF198SSR,midbrain_ENCFF089GBC,stomach_ENCFF907XEG	7
chr14	41090931	41090932	+	hindbrain_ENCFF092NMJ,intestine_ENCFF327LYS,kidney_ENCFF024JOZ,liver_ENCFF589ZBJ,lung_ENCFF198SSR,stomach_ENCFF907XEG	6
chr14	45551281	45551282	+	forebrain_ENCFF430PPJ,heart_ENCFF609MDN,hindbrain_ENCFF092NMJ,intestine_ENCFF327LYS,kidney_ENCFF024JOZ,liver_ENCFF589ZBJ,lung_ENCFF165LXO,midbrain_ENCFF089GBC,stomach_ENCFF907XEG	9
chr14	46363389	46363390	+	liver_ENCFF136ZDK,liver_ENCFF589ZBJ,lung_ENCFF165LXO,lung_ENCFF198SSR	4
chr14	46565194	46565195	-	forebrain_ENCFF430PPJ,heart_ENCFF609MDN,lung_ENCFF165LXO,stomach_ENCFF907XEG	4
chr14	46725952	46725953	-	hindbrain_ENCFF092NMJ,liver_ENCFF136ZDK,lung_ENCFF165LXO,lung_ENCFF198SSR,midbrain_ENCFF089GBC	5
chr14	47354451	47354452	+	hindbrain_ENCFF092NMJ,intestine_ENCFF327LYS,kidney_ENCFF024JOZ,liver_ENCFF136ZDK,liver_ENCFF589ZBJ,lung_ENCFF198SSR,midbrain_ENCFF089GBC,stomach_ENCFF907XEG	8
chr14	47529238	47529239	-	forebrain_ENCFF430PPJ,heart_ENCFF609MDN,hindbrain_ENCFF092NMJ,liver_ENCFF136ZDK,liver_ENCFF589ZBJ,lung_ENCFF165LXO,lung_ENCFF198SSR	7
chr14	48138284	48138285	+	forebrain_ENCFF430PPJ,hindbrain_ENCFF092NMJ,liver_ENCFF589ZBJ,lung_ENCFF165LXO	4
chr14	48170183	48170184	-	heart_ENCFF609MDN,liver_ENCFF136ZDK,liver_ENCFF589ZBJ,lung_ENCFF165LXO,lung_ENCFF198SSR,midbrain_ENCFF089GBC	6
chr14	48358985	48358986	-	hindbrain_ENCFF092NMJ	1
chr14	48367301	48367302	-	heart_ENCFF609MDN,lung_ENCFF165LXO	2
chr14	48524305	48524306	+	heart_ENCFF609MDN,lung_ENCFF165LXO,midbrain_ENCFF089GBC,stomach_ENCFF907XEG	4
chr14	49154040	49154041	-	hindbrain_ENCFF092NMJ,kidney_ENCFF024JOZ,lung_ENCFF165LXO,lung_ENCFF198SSR	4
chr14	49218861	49218862	+	lung_ENCFF198SSR,midbrain_ENCFF089GBC	2
chr14	49711207	49711208	+	heart_ENCFF609MDN,intestine_ENCFF327LYS,stomach_ENCFF907XEG	3
chr14	51026918	51026919	+	forebrain_ENCFF430PPJ,hindbrain_ENCFF092NMJ,intestine_ENCFF327LYS,liver_ENCFF136ZDK,liver_ENCFF589ZBJ,lung_ENCFF165LXO,lung_ENCFF198SSR,midbrain_ENCFF089GBC,stomach_ENCFF907XEG	9
chr14	51828042	51828043	-	forebrain_ENCFF430PPJ,hindbrain_ENCFF092NMJ,intestine_ENCFF327LYS,kidney_ENCFF024JOZ,liver_ENCFF589ZBJ,stomach_ENCFF907XEG	6
chr14	51902986	51902987	+	heart_ENCFF609MDN,kidney_ENCFF024JOZ,liver_ENCFF136ZDK,liver_ENCFF589ZBJ,lung_ENCFF165LXO,lung_ENCFF198SSR,midbrain_ENCFF089GBC	7
chr14	51904875	51904876	-	hindbrain_ENCFF092NMJ,kidney_ENCFF024JOZ,stomach_ENCFF907XEG	3
chr14	52146772	52146773	-	hindbrain_ENCFF092NMJ,lung_ENCFF165LXO	2
chr14	52343792	52343793	-	forebrain_ENCFF430PPJ,heart_ENCFF609MDN,hindbrain_ENCFF092NMJ,intestine_ENCFF327LYS,kidney_ENCFF024JOZ,liver_ENCFF589ZBJ,lung_ENCFF165LXO,stomach_ENCFF907XEG	8
chr14	53132565	53132566	+	hindbrain_ENCFF092NMJ,liver_ENCFF136ZDK	2
chr14	53538078	53538079	+	hindbrain_ENCFF092NMJ,liver_ENCFF589ZBJ	2
chr14	53738149	53738150	+	forebrain_ENCFF430PPJ,liver_ENCFF589ZBJ	2
chr14	54418000	54418001	+	intestine_ENCFF327LYS,liver_ENCFF136ZDK,stomach_ENCFF907XEG	3
chr14	54423545	54423546	+	hindbrain_ENCFF092NMJ,intestine_ENCFF327LYS,kidney_ENCFF024JOZ,liver_ENCFF136ZDK,liver_ENCFF589ZBJ,lung_ENCFF165LXO,lung_ENCFF198SSR,midbrain_ENCFF089GBC,stomach_ENCFF907XEG	9
chr14	54482680	54482681	+	forebrain_ENCFF430PPJ,kidney_ENCFF024JOZ,liver_ENCFF589ZBJ,lung_ENCFF165LXO,lung_ENCFF198SSR,midbrain_ENCFF089GBC,stomach_ENCFF907XEG	7
chr14	54523790	54523791	+	liver_ENCFF136ZDK,stomach_ENCFF907XEG	2
chr14	54569213	54569214	+	forebrain_ENCFF430PPJ,liver_ENCFF136ZDK,liver_ENCFF589ZBJ,midbrain_ENCFF089GBC	4
chr14	54637110	54637111	+	forebrain_ENCFF430PPJ,kidney_ENCFF024JOZ,liver_ENCFF136ZDK,liver_ENCFF589ZBJ,lung_ENCFF198SSR	5
chr14	54787395	54787396	+	forebrain_ENCFF430PPJ,hindbrain_ENCFF092NMJ,lung_ENCFF198SSR	3
chr14	54867206	54867207	-	kidney_ENCFF024JOZ,stomach_ENCFF907XEG	2
chr14	55024416	55024417	+	forebrain_ENCFF430PPJ,hindbrain_ENCFF092NMJ,kidney_ENCFF024JOZ,liver_ENCFF589ZBJ,lung_ENCFF165LXO,lung_ENCFF198SSR,midbrain_ENCFF089GBC	7
chr14	55438642	55438643	-	heart_ENCFF609MDN,hindbrain_ENCFF092NMJ,kidney_ENCFF024JOZ,liver_ENCFF136ZDK,liver_ENCFF589ZBJ,stomach_ENCFF907XEG	6
chr14	55536294	55536295	+	kidney_ENCFF024JOZ,stomach_ENCFF907XEG	2
chr14	55536310	55536311	-	forebrain_ENCFF430PPJ,heart_ENCFF609MDN,hindbrain_ENCFF092NMJ,intestine_ENCFF327LYS,liver_ENCFF136ZDK,liver_ENCFF589ZBJ,lung_ENCFF165LXO,lung_ENCFF198SSR,midbrain_ENCFF089GBC	9
chr14	55557172	55557173	-	forebrain_ENCFF430PPJ,heart_ENCFF609MDN,hindbrain_ENCFF092NMJ,liver_ENCFF589ZBJ,lung_ENCFF198SSR,stomach_ENCFF907XEG	6
chr14	55582477	55582478	-	hindbrain_ENCFF092NMJ	1
chr14	55629502	55629503	+	forebrain_ENCFF430PPJ,heart_ENCFF609MDN,hindbrain_ENCFF092NMJ,intestine_ENCFF327LYS,kidney_ENCFF024JOZ,liver_ENCFF136ZDK,liver_ENCFF589ZBJ,lung_ENCFF165LXO,lung_ENCFF198SSR,midbrain_ENCFF089GBC,stomach_ENCFF907XEG	11
chr14	56205207	56205208	+	heart_ENCFF609MDN,hindbrain_ENCFF092NMJ,intestine_ENCFF327LYS,kidney_ENCFF024JOZ,liver_ENCFF589ZBJ,lung_ENCFF165LXO,lung_ENCFF198SSR,midbrain_ENCFF089GBC,stomach_ENCFF907XEG	9
chr14	56369018	56369019	+	heart_ENCFF609MDN,hindbrain_ENCFF092NMJ,kidney_ENCFF024JOZ,liver_ENCFF589ZBJ,lung_ENCFF165LXO	5
chr14	56598933	56598934	+	heart_ENCFF609MDN,kidney_ENCFF024JOZ,liver_ENCFF136ZDK,lung_ENCFF165LXO,lung_ENCFF198SSR,midbrain_ENCFF089GBC,stomach_ENCFF907XEG	7
chr14	57619679	57619680	-	forebrain_ENCFF430PPJ,heart_ENCFF609MDN,hindbrain_ENCFF092NMJ,intestine_ENCFF327LYS,kidney_ENCFF024JOZ,liver_ENCFF136ZDK,liver_ENCFF589ZBJ,lung_ENCFF198SSR,midbrain_ENCFF089GBC,stomach_ENCFF907XEG	10
chr14	57999614	57999615	-	midbrain_ENCFF089GBC	1
chr14	58034779	58034780	+	forebrain_ENCFF430PPJ,heart_ENCFF609MDN,hindbrain_ENCFF092NMJ,intestine_ENCFF327LYS,kidney_ENCFF024JOZ,liver_ENCFF136ZDK,liver_ENCFF589ZBJ,lung_ENCFF165LXO,lung_ENCFF198SSR,midbrain_ENCFF089GBC,stomach_ENCFF907XEG	11
chr14	59613122	59613123	+	heart_ENCFF609MDN,hindbrain_ENCFF092NMJ,intestine_ENCFF327LYS,kidney_ENCFF024JOZ,liver_ENCFF136ZDK,liver_ENCFF589ZBJ,lung_ENCFF165LXO,lung_ENCFF198SSR,midbrain_ENCFF089GBC,stomach_ENCFF907XEG	10
chr14	60308278	60308279	+	liver_ENCFF136ZDK,liver_ENCFF589ZBJ,lung_ENCFF165LXO,midbrain_ENCFF089GBC	4
chr14	60513745	60513746	+	heart_ENCFF609MDN,hindbrain_ENCFF092NMJ,kidney_ENCFF024JOZ,liver_ENCFF136ZDK,liver_ENCFF589ZBJ	5
chr14	60694796	60694797	-	intestine_ENCFF327LYS,liver_ENCFF136ZDK,liver_ENCFF589ZBJ,midbrain_ENCFF089GBC,stomach_ENCFF907XEG	5
chr14	60769568	60769569	+	hindbrain_ENCFF092NMJ,intestine_ENCFF327LYS,kidney_ENCFF024JOZ	3
chr14	61144068	61144069	-	hindbrain_ENCFF092NMJ,kidney_ENCFF024JOZ,liver_ENCFF136ZDK,lung_ENCFF165LXO,lung_ENCFF198SSR	5
chr14	61242789	61242790	+	intestine_ENCFF327LYS,liver_ENCFF136ZDK,liver_ENCFF589ZBJ	3
chr14	61327177	61327178	+	hindbrain_ENCFF092NMJ,intestine_ENCFF327LYS,kidney_ENCFF024JOZ,lung_ENCFF198SSR,stomach_ENCFF907XEG	5
chr14	61650757	61650758	+	forebrain_ENCFF430PPJ,heart_ENCFF609MDN,hindbrain_ENCFF092NMJ,intestine_ENCFF327LYS,kidney_ENCFF024JOZ,liver_ENCFF136ZDK,liver_ENCFF589ZBJ,lung_ENCFF165LXO,lung_ENCFF198SSR,midbrain_ENCFF089GBC	10
chr14	62334097	62334098	-	hindbrain_ENCFF092NMJ,liver_ENCFF136ZDK,midbrain_ENCFF089GBC	3
chr14	62834097	62834098	-	stomach_ENCFF907XEG	1
chr14	63050958	63050959	+	hindbrain_ENCFF092NMJ,liver_ENCFF136ZDK,liver_ENCFF589ZBJ,lung_ENCFF165LXO,lung_ENCFF198SSR,stomach_ENCFF907XEG	6
chr14	63471290	63471291	-	liver_ENCFF589ZBJ	1
chr14	63535153	63535154	-	forebrain_ENCFF430PPJ,heart_ENCFF609MDN,liver_ENCFF136ZDK,lung_ENCFF165LXO,lung_ENCFF198SSR	5
chr14	63565387	63565388	-	liver_ENCFF589ZBJ	1
chr14	63624460	63624461	-	forebrain_ENCFF430PPJ,liver_ENCFF136ZDK,lung_ENCFF165LXO,lung_ENCFF198SSR,midbrain_ENCFF089GBC	5
chr14	63716704	63716705	+	stomach_ENCFF907XEG	1
chr14	63744339	63744340	+	forebrain_ENCFF430PPJ,hindbrain_ENCFF092NMJ,midbrain_ENCFF089GBC	3
chr14	63795394	63795395	-	midbrain_ENCFF089GBC	1
chr14	65026357	65026358	-	forebrain_ENCFF430PPJ,hindbrain_ENCFF092NMJ,intestine_ENCFF327LYS,kidney_ENCFF024JOZ,liver_ENCFF136ZDK,liver_ENCFF589ZBJ,lung_ENCFF165LXO,lung_ENCFF198SSR,midbrain_ENCFF089GBC,stomach_ENCFF907XEG	10
chr14	65139988	65139989	-	liver_ENCFF589ZBJ,lung_ENCFF198SSR,midbrain_ENCFF089GBC	3
chr14	65170163	65170164	+	liver_ENCFF136ZDK	1
chr14	65742017	65742018	-	forebrain_ENCFF430PPJ,heart_ENCFF609MDN,hindbrain_ENCFF092NMJ,intestine_ENCFF327LYS,kidney_ENCFF024JOZ,liver_ENCFF136ZDK,liver_ENCFF589ZBJ,lung_ENCFF165LXO,lung_ENCFF198SSR,midbrain_ENCFF089GBC,stomach_ENCFF907XEG	11
chr14	65982319	65982320	+	forebrain_ENCFF430PPJ,heart_ENCFF609MDN,kidney_ENCFF024JOZ,lung_ENCFF198SSR	4
chr14	66182853	66182854	+	forebrain_ENCFF430PPJ,heart_ENCFF609MDN,kidney_ENCFF024JOZ,liver_ENCFF136ZDK,liver_ENCFF589ZBJ,lung_ENCFF165LXO,midbrain_ENCFF089GBC,stomach_ENCFF907XEG	8
chr14	66358841	66358842	+	heart_ENCFF609MDN,hindbrain_ENCFF092NMJ,kidney_ENCFF024JOZ,liver_ENCFF136ZDK,liver_ENCFF589ZBJ,lung_ENCFF198SSR,stomach_ENCFF907XEG	7
chr14	66785114	66785115	-	heart_ENCFF609MDN,hindbrain_ENCFF092NMJ,lung_ENCFF165LXO,midbrain_ENCFF089GBC,stomach_ENCFF907XEG	5
chr14	66953319	66953320	-	forebrain_ENCFF430PPJ,kidney_ENCFF024JOZ,liver_ENCFF589ZBJ,lung_ENCFF165LXO,stomach_ENCFF907XEG	5
chr14	66955517	66955518	+	hindbrain_ENCFF092NMJ,intestine_ENCFF327LYS,kidney_ENCFF024JOZ,lung_ENCFF165LXO,lung_ENCFF198SSR,stomach_ENCFF907XEG	6
chr14	67248944	67248945	+	kidney_ENCFF024JOZ,lung_ENCFF198SSR	2
chr14	67599927	67599928	-	forebrain_ENCFF430PPJ,heart_ENCFF609MDN,hindbrain_ENCFF092NMJ,kidney_ENCFF024JOZ,liver_ENCFF136ZDK,liver_ENCFF589ZBJ,lung_ENCFF165LXO,lung_ENCFF198SSR,midbrain_ENCFF089GBC	9
chr14	67946615	67946616	-	forebrain_ENCFF430PPJ,heart_ENCFF609MDN,hindbrain_ENCFF092NMJ,intestine_ENCFF327LYS,kidney_ENCFF024JOZ,liver_ENCFF136ZDK,liver_ENCFF589ZBJ,lung_ENCFF165LXO,lung_ENCFF198SSR,midbrain_ENCFF089GBC,stomach_ENCFF907XEG	11
chr14	68067973	68067974	+	forebrain_ENCFF430PPJ,hindbrain_ENCFF092NMJ,intestine_ENCFF327LYS,kidney_ENCFF024JOZ,liver_ENCFF136ZDK,liver_ENCFF589ZBJ,lung_ENCFF198SSR,midbrain_ENCFF089GBC,stomach_ENCFF907XEG	9
chr14	68134852	68134853	-	forebrain_ENCFF430PPJ,kidney_ENCFF024JOZ,liver_ENCFF136ZDK,midbrain_ENCFF089GBC,stomach_ENCFF907XEG	5
chr14	69145421	69145422	+	forebrain_ENCFF430PPJ,hindbrain_ENCFF092NMJ,intestine_ENCFF327LYS,liver_ENCFF136ZDK,liver_ENCFF589ZBJ,lung_ENCFF165LXO,lung_ENCFF198SSR,midbrain_ENCFF089GBC,stomach_ENCFF907XEG	9
chr14	69733752	69733753	+	forebrain_ENCFF430PPJ,hindbrain_ENCFF092NMJ,intestine_ENCFF327LYS,liver_ENCFF136ZDK,liver_ENCFF589ZBJ,lung_ENCFF165LXO,lung_ENCFF198SSR,midbrain_ENCFF089GBC,stomach_ENCFF907XEG	9
chr14	69977386	69977387	-	intestine_ENCFF327LYS,lung_ENCFF198SSR,midbrain_ENCFF089GBC	3
chr14	70168139	70168140	+	forebrain_ENCFF430PPJ,heart_ENCFF609MDN,hindbrain_ENCFF092NMJ,intestine_ENCFF327LYS,kidney_ENCFF024JOZ,lung_ENCFF165LXO,lung_ENCFF198SSR,midbrain_ENCFF089GBC	8
chr14	70195364	70195365	+	hindbrain_ENCFF092NMJ,intestine_ENCFF327LYS,liver_ENCFF589ZBJ,lung_ENCFF165LXO,midbrain_ENCFF089GBC,stomach_ENCFF907XEG	6
chr14	70198591	70198592	-	heart_ENCFF609MDN,kidney_ENCFF024JOZ,liver_ENCFF136ZDK,liver_ENCFF589ZBJ,lung_ENCFF165LXO,lung_ENCFF198SSR,midbrain_ENCFF089GBC,stomach_ENCFF907XEG	8
chr14	70261436	70261437	-	forebrain_ENCFF430PPJ,hindbrain_ENCFF092NMJ,kidney_ENCFF024JOZ,lung_ENCFF165LXO,stomach_ENCFF907XEG	5
chr14	72377420	72377421	+	forebrain_ENCFF430PPJ,heart_ENCFF609MDN,hindbrain_ENCFF092NMJ,intestine_ENCFF327LYS,kidney_ENCFF024JOZ,liver_ENCFF136ZDK,liver_ENCFF589ZBJ,lung_ENCFF165LXO,lung_ENCFF198SSR,midbrain_ENCFF089GBC,stomach_ENCFF907XEG	11
chr14	73000573	73000574	-	intestine_ENCFF327LYS,liver_ENCFF136ZDK,liver_ENCFF589ZBJ,lung_ENCFF165LXO	4
chr14	74990700	74990701	-	forebrain_ENCFF430PPJ,hindbrain_ENCFF092NMJ,intestine_ENCFF327LYS,kidney_ENCFF024JOZ,liver_ENCFF136ZDK,liver_ENCFF589ZBJ,lung_ENCFF165LXO,lung_ENCFF198SSR,midbrain_ENCFF089GBC,stomach_ENCFF907XEG	10
chr14	75052669	75052670	+	heart_ENCFF609MDN,hindbrain_ENCFF092NMJ,kidney_ENCFF024JOZ,liver_ENCFF136ZDK,liver_ENCFF589ZBJ,lung_ENCFF198SSR,midbrain_ENCFF089GBC,stomach_ENCFF907XEG	8
chr14	75060719	75060720	+	forebrain_ENCFF430PPJ	1
chr14	75197228	75197229	+	forebrain_ENCFF430PPJ,heart_ENCFF609MDN,hindbrain_ENCFF092NMJ,intestine_ENCFF327LYS,liver_ENCFF136ZDK,lung_ENCFF165LXO,lung_ENCFF198SSR,midbrain_ENCFF089GBC,stomach_ENCFF907XEG	9
chr14	75722200	75722201	-	hindbrain_ENCFF092NMJ,liver_ENCFF589ZBJ	2
chr14	75761242	75761243	-	heart_ENCFF609MDN,intestine_ENCFF327LYS,liver_ENCFF136ZDK	3
chr14	76473611	76473612	-	forebrain_ENCFF430PPJ,hindbrain_ENCFF092NMJ,lung_ENCFF165LXO,stomach_ENCFF907XEG	4
chr14	76876193	76876194	-	heart_ENCFF609MDN,hindbrain_ENCFF092NMJ,liver_ENCFF589ZBJ,lung_ENCFF165LXO,lung_ENCFF198SSR	5
chr14	77141788	77141789	+	forebrain_ENCFF430PPJ,heart_ENCFF609MDN,hindbrain_ENCFF092NMJ,intestine_ENCFF327LYS,kidney_ENCFF024JOZ,liver_ENCFF136ZDK,liver_ENCFF589ZBJ,lung_ENCFF165LXO,lung_ENCFF198SSR,midbrain_ENCFF089GBC,stomach_ENCFF907XEG	11
chr14	77928232	77928233	-	forebrain_ENCFF430PPJ,heart_ENCFF609MDN,hindbrain_ENCFF092NMJ,liver_ENCFF136ZDK,liver_ENCFF589ZBJ,lung_ENCFF198SSR	6
chr14	79321399	79321400	-	forebrain_ENCFF430PPJ,heart_ENCFF609MDN,hindbrain_ENCFF092NMJ,intestine_ENCFF327LYS,kidney_ENCFF024JOZ,liver_ENCFF136ZDK,liver_ENCFF589ZBJ,lung_ENCFF165LXO,lung_ENCFF198SSR,midbrain_ENCFF089GBC,stomach_ENCFF907XEG	11
chr14	79327220	79327221	-	forebrain_ENCFF430PPJ,heart_ENCFF609MDN,hindbrain_ENCFF092NMJ,intestine_ENCFF327LYS,liver_ENCFF136ZDK,liver_ENCFF589ZBJ,lung_ENCFF165LXO,lung_ENCFF198SSR,midbrain_ENCFF089GBC,stomach_ENCFF907XEG	10
chr14	84438278	84438279	-	forebrain_ENCFF430PPJ	1
chr14	96962592	96962593	+	forebrain_ENCFF430PPJ,hindbrain_ENCFF092NMJ,intestine_ENCFF327LYS,kidney_ENCFF024JOZ,liver_ENCFF589ZBJ,lung_ENCFF165LXO,lung_ENCFF198SSR,midbrain_ENCFF089GBC,stomach_ENCFF907XEG	9
chr14	101460921	101460922	+	kidney_ENCFF024JOZ	1
chr14	101482489	101482490	-	forebrain_ENCFF430PPJ,heart_ENCFF609MDN,hindbrain_ENCFF092NMJ,intestine_ENCFF327LYS,liver_ENCFF136ZDK,liver_ENCFF589ZBJ,lung_ENCFF165LXO,lung_ENCFF198SSR,stomach_ENCFF907XEG	9
chr14	101946908	101946909	+	forebrain_ENCFF430PPJ,heart_ENCFF609MDN,hindbrain_ENCFF092NMJ,intestine_ENCFF327LYS,kidney_ENCFF024JOZ,liver_ENCFF136ZDK,liver_ENCFF589ZBJ,lung_ENCFF198SSR,midbrain_ENCFF089GBC,stomach_ENCFF907XEG	10
chr14	102510639	102510640	-	liver_ENCFF136ZDK,lung_ENCFF198SSR,midbrain_ENCFF089GBC	3
chr14	103717656	103717657	+	forebrain_ENCFF430PPJ,heart_ENCFF609MDN,hindbrain_ENCFF092NMJ,intestine_ENCFF327LYS,kidney_ENCFF024JOZ,liver_ENCFF589ZBJ,lung_ENCFF165LXO,lung_ENCFF198SSR,midbrain_ENCFF089GBC,stomach_ENCFF907XEG	10
chr14	103720884	103720885	-	heart_ENCFF609MDN,kidney_ENCFF024JOZ,liver_ENCFF136ZDK	3
chr14	104814186	104814187	-	forebrain_ENCFF430PPJ,heart_ENCFF609MDN,hindbrain_ENCFF092NMJ,kidney_ENCFF024JOZ,liver_ENCFF136ZDK,liver_ENCFF589ZBJ,lung_ENCFF165LXO,lung_ENCFF198SSR,midbrain_ENCFF089GBC,stomach_ENCFF907XEG	10
chr14	105198603	105198604	-	hindbrain_ENCFF092NMJ,lung_ENCFF198SSR	2
chr14	105232601	105232602	+	hindbrain_ENCFF092NMJ,intestine_ENCFF327LYS,liver_ENCFF589ZBJ,midbrain_ENCFF089GBC	4
chr14	105314041	105314042	+	forebrain_ENCFF430PPJ,heart_ENCFF609MDN,hindbrain_ENCFF092NMJ,intestine_ENCFF327LYS,kidney_ENCFF024JOZ,liver_ENCFF589ZBJ,lung_ENCFF165LXO,lung_ENCFF198SSR,midbrain_ENCFF089GBC,stomach_ENCFF907XEG	10
chr14	106500803	106500804	-	forebrain_ENCFF430PPJ,hindbrain_ENCFF092NMJ,lung_ENCFF198SSR,midbrain_ENCFF089GBC,stomach_ENCFF907XEG	5
chr14	110762795	110762796	-	heart_ENCFF609MDN,hindbrain_ENCFF092NMJ,kidney_ENCFF024JOZ,liver_ENCFF136ZDK	4
chr14	114566613	114566614	-	hindbrain_ENCFF092NMJ,intestine_ENCFF327LYS,kidney_ENCFF024JOZ,liver_ENCFF589ZBJ,midbrain_ENCFF089GBC	5
chr14	115070716	115070717	+	intestine_ENCFF327LYS,lung_ENCFF165LXO,lung_ENCFF198SSR,stomach_ENCFF907XEG	4
chr14	115393303	115393304	-	forebrain_ENCFF430PPJ,kidney_ENCFF024JOZ,liver_ENCFF136ZDK,liver_ENCFF589ZBJ,midbrain_ENCFF089GBC,stomach_ENCFF907XEG	6
chr14	116207146	116207147	+	hindbrain_ENCFF092NMJ,liver_ENCFF589ZBJ,midbrain_ENCFF089GBC,stomach_ENCFF907XEG	4
chr14	118157333	118157334	+	forebrain_ENCFF430PPJ,hindbrain_ENCFF092NMJ,liver_ENCFF136ZDK,liver_ENCFF589ZBJ,lung_ENCFF165LXO,lung_ENCFF198SSR,midbrain_ENCFF089GBC	7
chr14	118157349	118157350	-	heart_ENCFF609MDN,intestine_ENCFF327LYS,kidney_ENCFF024JOZ,stomach_ENCFF907XEG	4
chr14	118209796	118209797	+	liver_ENCFF589ZBJ	1
chr14	118702402	118702403	+	heart_ENCFF609MDN,kidney_ENCFF024JOZ,liver_ENCFF136ZDK,liver_ENCFF589ZBJ,lung_ENCFF198SSR,midbrain_ENCFF089GBC,stomach_ENCFF907XEG	7
chr14	118768234	118768235	-	forebrain_ENCFF430PPJ,hindbrain_ENCFF092NMJ,liver_ENCFF136ZDK,liver_ENCFF589ZBJ,lung_ENCFF165LXO,lung_ENCFF198SSR	6
chr14	118804487	118804488	-	intestine_ENCFF327LYS,kidney_ENCFF024JOZ,lung_ENCFF165LXO,lung_ENCFF198SSR	4
chr14	118910767	118910768	+	kidney_ENCFF024JOZ,lung_ENCFF165LXO,midbrain_ENCFF089GBC	3
chr14	118919239	118919240	+	heart_ENCFF609MDN,hindbrain_ENCFF092NMJ,intestine_ENCFF327LYS,kidney_ENCFF024JOZ,liver_ENCFF136ZDK,liver_ENCFF589ZBJ,lung_ENCFF165LXO,lung_ENCFF198SSR,stomach_ENCFF907XEG	9
chr14	118986841	118986842	+	forebrain_ENCFF430PPJ,heart_ENCFF609MDN,hindbrain_ENCFF092NMJ,intestine_ENCFF327LYS,kidney_ENCFF024JOZ,liver_ENCFF589ZBJ,lung_ENCFF165LXO,lung_ENCFF198SSR,midbrain_ENCFF089GBC,stomach_ENCFF907XEG	10
chr14	119027335	119027336	-	hindbrain_ENCFF092NMJ,liver_ENCFF136ZDK,liver_ENCFF589ZBJ,lung_ENCFF198SSR,stomach_ENCFF907XEG	5
chr14	120263908	120263909	+	forebrain_ENCFF430PPJ,heart_ENCFF609MDN,liver_ENCFF589ZBJ	3
chr14	120875333	120875334	+	heart_ENCFF609MDN,intestine_ENCFF327LYS,lung_ENCFF198SSR,stomach_ENCFF907XEG	4
chr14	120952602	120952603	+	midbrain_ENCFF089GBC	1
chr14	120970852	120970853	-	heart_ENCFF609MDN,intestine_ENCFF327LYS,kidney_ENCFF024JOZ,liver_ENCFF136ZDK,lung_ENCFF165LXO	5
chr14	121259999	121260000	+	forebrain_ENCFF430PPJ,heart_ENCFF609MDN,hindbrain_ENCFF092NMJ,intestine_ENCFF327LYS,kidney_ENCFF024JOZ,liver_ENCFF136ZDK,liver_ENCFF589ZBJ,lung_ENCFF165LXO,stomach_ENCFF907XEG	9
chr14	121588662	121588663	+	stomach_ENCFF907XEG	1
chr14	121735872	121735873	+	heart_ENCFF609MDN,liver_ENCFF136ZDK	2
chr14	121928545	121928546	+	forebrain_ENCFF430PPJ,heart_ENCFF609MDN,hindbrain_ENCFF092NMJ,intestine_ENCFF327LYS,liver_ENCFF136ZDK,liver_ENCFF589ZBJ,lung_ENCFF165LXO,lung_ENCFF198SSR,midbrain_ENCFF089GBC,stomach_ENCFF907XEG	10
chr14	122079630	122079631	+	forebrain_ENCFF430PPJ,kidney_ENCFF024JOZ,liver_ENCFF136ZDK,liver_ENCFF589ZBJ,lung_ENCFF165LXO,lung_ENCFF198SSR,stomach_ENCFF907XEG	7
chr14	123661317	123661318	-	forebrain_ENCFF430PPJ,heart_ENCFF609MDN,hindbrain_ENCFF092NMJ,kidney_ENCFF024JOZ,liver_ENCFF136ZDK,lung_ENCFF165LXO,lung_ENCFF198SSR,midbrain_ENCFF089GBC,stomach_ENCFF907XEG	9
chr15	4043330	4043331	-	heart_ENCFF609MDN,hindbrain_ENCFF092NMJ,lung_ENCFF165LXO,midbrain_ENCFF089GBC	4
chr15	4056781	4056782	+	intestine_ENCFF327LYS,kidney_ENCFF024JOZ,liver_ENCFF136ZDK,liver_ENCFF589ZBJ,lung_ENCFF198SSR,midbrain_ENCFF089GBC	6
chr15	5236717	5236718	+	forebrain_ENCFF430PPJ,heart_ENCFF609MDN,hindbrain_ENCFF092NMJ,liver_ENCFF136ZDK,lung_ENCFF165LXO,lung_ENCFF198SSR,midbrain_ENCFF089GBC,stomach_ENCFF907XEG	8
chr15	6884044	6884045	-	forebrain_ENCFF430PPJ,heart_ENCFF609MDN,hindbrain_ENCFF092NMJ,kidney_ENCFF024JOZ,liver_ENCFF136ZDK,lung_ENCFF165LXO,lung_ENCFF198SSR,midbrain_ENCFF089GBC,stomach_ENCFF907XEG	9
chr15	7134588	7134589	+	heart_ENCFF609MDN,hindbrain_ENCFF092NMJ,lung_ENCFF165LXO	3
chr15	7264032	7264033	-	forebrain_ENCFF430PPJ,heart_ENCFF609MDN,intestine_ENCFF327LYS,kidney_ENCFF024JOZ,liver_ENCFF136ZDK,liver_ENCFF589ZBJ,lung_ENCFF165LXO,lung_ENCFF198SSR,midbrain_ENCFF089GBC,stomach_ENCFF907XEG	10
chr15	8625536	8625537	-	forebrain_ENCFF430PPJ,heart_ENCFF609MDN,hindbrain_ENCFF092NMJ,intestine_ENCFF327LYS,kidney_ENCFF024JOZ,liver_ENCFF136ZDK,liver_ENCFF589ZBJ,lung_ENCFF165LXO,lung_ENCFF198SSR,stomach_ENCFF907XEG	10
chr15	8633576	8633577	-	forebrain_ENCFF430PPJ,heart_ENCFF609MDN,hindbrain_ENCFF092NMJ,intestine_ENCFF327LYS,liver_ENCFF136ZDK,liver_ENCFF589ZBJ,lung_ENCFF165LXO,midbrain_ENCFF089GBC	8
chr15	10921293	10921294	+	heart_ENCFF609MDN,hindbrain_ENCFF092NMJ,intestine_ENCFF327LYS,lung_ENCFF165LXO,lung_ENCFF198SSR,stomach_ENCFF907XEG	6
chr15	11408638	11408639	+	forebrain_ENCFF430PPJ,heart_ENCFF609MDN,hindbrain_ENCFF092NMJ,intestine_ENCFF327LYS,kidney_ENCFF024JOZ,liver_ENCFF589ZBJ,lung_ENCFF165LXO,lung_ENCFF198SSR,midbrain_ENCFF089GBC,stomach_ENCFF907XEG	10
chr15	11910097	11910098	-	hindbrain_ENCFF092NMJ	1
chr15	12248464	12248465	-	forebrain_ENCFF430PPJ,heart_ENCFF609MDN,hindbrain_ENCFF092NMJ,intestine_ENCFF327LYS,kidney_ENCFF024JOZ,liver_ENCFF589ZBJ,lung_ENCFF198SSR,midbrain_ENCFF089GBC,stomach_ENCFF907XEG	9
chr15	12578421	12578422	+	heart_ENCFF609MDN,hindbrain_ENCFF092NMJ,kidney_ENCFF024JOZ,liver_ENCFF589ZBJ,lung_ENCFF165LXO	5
chr15	14418754	14418755	-	forebrain_ENCFF430PPJ,kidney_ENCFF024JOZ,midbrain_ENCFF089GBC	3
chr15	18832495	18832496	-	forebrain_ENCFF430PPJ,hindbrain_ENCFF092NMJ,kidney_ENCFF024JOZ,liver_ENCFF136ZDK,liver_ENCFF589ZBJ,lung_ENCFF198SSR,stomach_ENCFF907XEG	7
chr15	24724844	24724845	+	forebrain_ENCFF430PPJ,hindbrain_ENCFF092NMJ,intestine_ENCFF327LYS,lung_ENCFF165LXO,midbrain_ENCFF089GBC	5
chr15	25929049	25929050	-	forebrain_ENCFF430PPJ,heart_ENCFF609MDN,kidney_ENCFF024JOZ,lung_ENCFF198SSR,stomach_ENCFF907XEG	5
chr15	25993532	25993533	+	forebrain_ENCFF430PPJ,kidney_ENCFF024JOZ,liver_ENCFF589ZBJ,lung_ENCFF165LXO,lung_ENCFF198SSR,midbrain_ENCFF089GBC,stomach_ENCFF907XEG	7
chr15	26620422	26620423	+	heart_ENCFF609MDN,hindbrain_ENCFF092NMJ,kidney_ENCFF024JOZ,lung_ENCFF165LXO,midbrain_ENCFF089GBC	5
chr15	27659741	27659742	+	forebrain_ENCFF430PPJ,hindbrain_ENCFF092NMJ,intestine_ENCFF327LYS,liver_ENCFF136ZDK,liver_ENCFF589ZBJ	5
chr15	27884555	27884556	-	forebrain_ENCFF430PPJ,hindbrain_ENCFF092NMJ,kidney_ENCFF024JOZ,lung_ENCFF165LXO,lung_ENCFF198SSR,midbrain_ENCFF089GBC	6
chr15	28503000	28503001	+	forebrain_ENCFF430PPJ,midbrain_ENCFF089GBC	2
chr15	30927791	30927792	+	hindbrain_ENCFF092NMJ,intestine_ENCFF327LYS,kidney_ENCFF024JOZ,liver_ENCFF589ZBJ,lung_ENCFF165LXO,lung_ENCFF198SSR,midbrain_ENCFF089GBC	7
chr15	31151015	31151016	-	hindbrain_ENCFF092NMJ,intestine_ENCFF327LYS,kidney_ENCFF024JOZ,lung_ENCFF198SSR,midbrain_ENCFF089GBC,stomach_ENCFF907XEG	6
chr15	31284321	31284322	+	intestine_ENCFF327LYS,liver_ENCFF589ZBJ,lung_ENCFF198SSR	3
chr15	31419250	31419251	-	forebrain_ENCFF430PPJ,kidney_ENCFF024JOZ,liver_ENCFF136ZDK,liver_ENCFF589ZBJ,lung_ENCFF165LXO,lung_ENCFF198SSR	6
chr15	31447453	31447454	-	heart_ENCFF609MDN,hindbrain_ENCFF092NMJ,liver_ENCFF589ZBJ,midbrain_ENCFF089GBC,stomach_ENCFF907XEG	5
chr15	32437843	32437844	-	forebrain_ENCFF430PPJ,heart_ENCFF609MDN,hindbrain_ENCFF092NMJ,intestine_ENCFF327LYS,kidney_ENCFF024JOZ,liver_ENCFF136ZDK,liver_ENCFF589ZBJ,lung_ENCFF165LXO,lung_ENCFF198SSR,midbrain_ENCFF089GBC,stomach_ENCFF907XEG	11
chr15	34016972	34016973	+	forebrain_ENCFF430PPJ,heart_ENCFF609MDN,hindbrain_ENCFF092NMJ,intestine_ENCFF327LYS,kidney_ENCFF024JOZ,liver_ENCFF589ZBJ,lung_ENCFF165LXO,lung_ENCFF198SSR,midbrain_ENCFF089GBC,stomach_ENCFF907XEG	10
chr15	34022189	34022190	-	forebrain_ENCFF430PPJ,midbrain_ENCFF089GBC,stomach_ENCFF907XEG	3
chr15	34428988	34428989	-	forebrain_ENCFF430PPJ,heart_ENCFF609MDN,hindbrain_ENCFF092NMJ,intestine_ENCFF327LYS,kidney_ENCFF024JOZ,liver_ENCFF136ZDK,liver_ENCFF589ZBJ,lung_ENCFF165LXO,lung_ENCFF198SSR,midbrain_ENCFF089GBC,stomach_ENCFF907XEG	11
chr15	34469894	34469895	-	forebrain_ENCFF430PPJ,heart_ENCFF609MDN,hindbrain_ENCFF092NMJ,intestine_ENCFF327LYS,liver_ENCFF589ZBJ,lung_ENCFF198SSR,midbrain_ENCFF089GBC,stomach_ENCFF907XEG	8
chr15	34536029	34536030	+	kidney_ENCFF024JOZ,liver_ENCFF589ZBJ,midbrain_ENCFF089GBC	3
chr15	34891612	34891613	-	lung_ENCFF165LXO	1
chr15	35934703	35934704	-	heart_ENCFF609MDN,intestine_ENCFF327LYS,lung_ENCFF198SSR,midbrain_ENCFF089GBC,stomach_ENCFF907XEG	5
chr15	36210953	36210954	-	hindbrain_ENCFF092NMJ,midbrain_ENCFF089GBC	2
chr15	37100483	37100484	+	heart_ENCFF609MDN,kidney_ENCFF024JOZ,stomach_ENCFF907XEG	3
chr15	38204186	38204187	+	liver_ENCFF589ZBJ,lung_ENCFF198SSR,stomach_ENCFF907XEG	3
chr15	38256899	38256900	+	forebrain_ENCFF430PPJ,intestine_ENCFF327LYS,kidney_ENCFF024JOZ,stomach_ENCFF907XEG	4
chr15	38978790	38978791	-	heart_ENCFF609MDN,hindbrain_ENCFF092NMJ,kidney_ENCFF024JOZ,stomach_ENCFF907XEG	4
chr15	39217457	39217458	-	forebrain_ENCFF430PPJ,heart_ENCFF609MDN,liver_ENCFF136ZDK,lung_ENCFF165LXO,lung_ENCFF198SSR,midbrain_ENCFF089GBC,stomach_ENCFF907XEG	7
chr15	39362207	39362208	+	heart_ENCFF609MDN,intestine_ENCFF327LYS,kidney_ENCFF024JOZ,lung_ENCFF165LXO,lung_ENCFF198SSR,midbrain_ENCFF089GBC,stomach_ENCFF907XEG	7
chr15	41818931	41818932	+	forebrain_ENCFF430PPJ,hindbrain_ENCFF092NMJ,kidney_ENCFF024JOZ,liver_ENCFF136ZDK,liver_ENCFF589ZBJ,lung_ENCFF165LXO,lung_ENCFF198SSR,midbrain_ENCFF089GBC,stomach_ENCFF907XEG	9
chr15	41949037	41949038	+	forebrain_ENCFF430PPJ,heart_ENCFF609MDN,hindbrain_ENCFF092NMJ,kidney_ENCFF024JOZ,liver_ENCFF589ZBJ,lung_ENCFF165LXO,lung_ENCFF198SSR,midbrain_ENCFF089GBC,stomach_ENCFF907XEG	9
chr15	42914316	42914317	-	heart_ENCFF609MDN,kidney_ENCFF024JOZ,lung_ENCFF165LXO,stomach_ENCFF907XEG	4
chr15	48570123	48570124	+	midbrain_ENCFF089GBC,stomach_ENCFF907XEG	2
chr15	48779670	48779671	-	heart_ENCFF609MDN,kidney_ENCFF024JOZ,lung_ENCFF165LXO,lung_ENCFF198SSR,midbrain_ENCFF089GBC,stomach_ENCFF907XEG	6
chr15	49493044	49493045	-	hindbrain_ENCFF092NMJ,kidney_ENCFF024JOZ	2
chr15	51724330	51724331	-	heart_ENCFF609MDN,hindbrain_ENCFF092NMJ,liver_ENCFF136ZDK,liver_ENCFF589ZBJ,lung_ENCFF165LXO,lung_ENCFF198SSR,stomach_ENCFF907XEG	7
chr15	52020375	52020376	+	lung_ENCFF165LXO,lung_ENCFF198SSR,midbrain_ENCFF089GBC,stomach_ENCFF907XEG	4
chr15	53688869	53688870	-	liver_ENCFF136ZDK,liver_ENCFF589ZBJ,lung_ENCFF165LXO,lung_ENCFF198SSR,midbrain_ENCFF089GBC	5
chr15	55285484	55285485	+	hindbrain_ENCFF092NMJ,lung_ENCFF165LXO	2
chr15	55547387	55547388	-	heart_ENCFF609MDN	1
chr15	57878399	57878400	-	heart_ENCFF609MDN,kidney_ENCFF024JOZ	2
chr15	58188215	58188216	-	heart_ENCFF609MDN,hindbrain_ENCFF092NMJ,intestine_ENCFF327LYS,kidney_ENCFF024JOZ,liver_ENCFF589ZBJ,lung_ENCFF165LXO,midbrain_ENCFF089GBC,stomach_ENCFF907XEG	8
chr15	58463418	58463419	+	forebrain_ENCFF430PPJ,heart_ENCFF609MDN,hindbrain_ENCFF092NMJ,intestine_ENCFF327LYS,liver_ENCFF589ZBJ,lung_ENCFF165LXO,lung_ENCFF198SSR,midbrain_ENCFF089GBC,stomach_ENCFF907XEG	9
chr15	58578353	58578354	-	heart_ENCFF609MDN,hindbrain_ENCFF092NMJ,intestine_ENCFF327LYS,kidney_ENCFF024JOZ,liver_ENCFF136ZDK,liver_ENCFF589ZBJ,lung_ENCFF165LXO,lung_ENCFF198SSR,midbrain_ENCFF089GBC,stomach_ENCFF907XEG	10
chr15	58848608	58848609	+	forebrain_ENCFF430PPJ,hindbrain_ENCFF092NMJ,liver_ENCFF136ZDK,lung_ENCFF165LXO,lung_ENCFF198SSR,midbrain_ENCFF089GBC	6
chr15	58877097	58877098	-	hindbrain_ENCFF092NMJ,intestine_ENCFF327LYS,kidney_ENCFF024JOZ,liver_ENCFF136ZDK,liver_ENCFF589ZBJ,lung_ENCFF198SSR,stomach_ENCFF907XEG	7
chr15	58950826	58950827	+	hindbrain_ENCFF092NMJ,liver_ENCFF136ZDK	2
chr15	58950852	58950853	+	liver_ENCFF589ZBJ,lung_ENCFF165LXO	2
chr15	59876336	59876337	+	forebrain_ENCFF430PPJ,hindbrain_ENCFF092NMJ,kidney_ENCFF024JOZ,lung_ENCFF198SSR	4
chr15	63828763	63828764	-	hindbrain_ENCFF092NMJ,liver_ENCFF589ZBJ,lung_ENCFF165LXO,lung_ENCFF198SSR,midbrain_ENCFF089GBC,stomach_ENCFF907XEG	6
chr15	63862172	63862173	-	hindbrain_ENCFF092NMJ,liver_ENCFF589ZBJ,lung_ENCFF165LXO,midbrain_ENCFF089GBC,stomach_ENCFF907XEG	5
chr15	63895763	63895764	-	heart_ENCFF609MDN,intestine_ENCFF327LYS,liver_ENCFF136ZDK,liver_ENCFF589ZBJ,lung_ENCFF165LXO,stomach_ENCFF907XEG	6
chr15	63896165	63896166	+	forebrain_ENCFF430PPJ,heart_ENCFF609MDN,hindbrain_ENCFF092NMJ,kidney_ENCFF024JOZ,liver_ENCFF589ZBJ,lung_ENCFF165LXO,lung_ENCFF198SSR,stomach_ENCFF907XEG	8
chr15	64174686	64174687	+	forebrain_ENCFF430PPJ,liver_ENCFF136ZDK,lung_ENCFF165LXO	3
chr15	64764740	64764741	+	lung_ENCFF165LXO	1
chr15	66950394	66950395	-	lung_ENCFF165LXO,lung_ENCFF198SSR	2
chr15	67099036	67099037	-	forebrain_ENCFF430PPJ,hindbrain_ENCFF092NMJ,kidney_ENCFF024JOZ,liver_ENCFF136ZDK,liver_ENCFF589ZBJ,lung_ENCFF165LXO,lung_ENCFF198SSR,midbrain_ENCFF089GBC,stomach_ENCFF907XEG	9
chr15	68192438	68192439	+	forebrain_ENCFF430PPJ,heart_ENCFF609MDN,hindbrain_ENCFF092NMJ,liver_ENCFF589ZBJ,stomach_ENCFF907XEG	5
chr15	71195270	71195271	-	kidney_ENCFF024JOZ,midbrain_ENCFF089GBC,stomach_ENCFF907XEG	3
chr15	71241173	71241174	-	forebrain_ENCFF430PPJ,heart_ENCFF609MDN,hindbrain_ENCFF092NMJ,intestine_ENCFF327LYS,liver_ENCFF136ZDK,liver_ENCFF589ZBJ,lung_ENCFF198SSR,midbrain_ENCFF089GBC,stomach_ENCFF907XEG	9
chr15	71241183	71241184	-	kidney_ENCFF024JOZ,lung_ENCFF165LXO	2
chr15	73187030	73187031	-	forebrain_ENCFF430PPJ,heart_ENCFF609MDN,liver_ENCFF136ZDK,midbrain_ENCFF089GBC	4
chr15	73457154	73457155	-	hindbrain_ENCFF092NMJ,liver_ENCFF136ZDK,midbrain_ENCFF089GBC	3
chr15	73553725	73553726	-	heart_ENCFF609MDN,hindbrain_ENCFF092NMJ,intestine_ENCFF327LYS,kidney_ENCFF024JOZ,liver_ENCFF136ZDK,liver_ENCFF589ZBJ,lung_ENCFF165LXO,lung_ENCFF198SSR,midbrain_ENCFF089GBC,stomach_ENCFF907XEG	10
chr15	73554993	73554994	-	forebrain_ENCFF430PPJ,liver_ENCFF589ZBJ,lung_ENCFF165LXO,lung_ENCFF198SSR,midbrain_ENCFF089GBC	5
chr15	73680169	73680170	+	hindbrain_ENCFF092NMJ,kidney_ENCFF024JOZ,liver_ENCFF589ZBJ,lung_ENCFF165LXO,lung_ENCFF198SSR,midbrain_ENCFF089GBC	6
chr15	73680185	73680186	-	forebrain_ENCFF430PPJ,heart_ENCFF609MDN,intestine_ENCFF327LYS,stomach_ENCFF907XEG	4
chr15	73716771	73716772	+	liver_ENCFF136ZDK	1
chr15	73755330	73755331	-	hindbrain_ENCFF092NMJ	1
chr15	73917124	73917125	+	forebrain_ENCFF430PPJ,hindbrain_ENCFF092NMJ,intestine_ENCFF327LYS,kidney_ENCFF024JOZ,liver_ENCFF589ZBJ,lung_ENCFF198SSR,stomach_ENCFF907XEG	7
chr15	75835682	75835683	-	forebrain_ENCFF430PPJ,heart_ENCFF609MDN,liver_ENCFF136ZDK,liver_ENCFF589ZBJ,lung_ENCFF198SSR	5
chr15	75923471	75923472	-	forebrain_ENCFF430PPJ,heart_ENCFF609MDN,hindbrain_ENCFF092NMJ,kidney_ENCFF024JOZ,lung_ENCFF165LXO,lung_ENCFF198SSR,midbrain_ENCFF089GBC,stomach_ENCFF907XEG	8
chr15	76015307	76015308	-	forebrain_ENCFF430PPJ,hindbrain_ENCFF092NMJ,kidney_ENCFF024JOZ,liver_ENCFF136ZDK,liver_ENCFF589ZBJ,lung_ENCFF165LXO,lung_ENCFF198SSR,midbrain_ENCFF089GBC,stomach_ENCFF907XEG	9
chr15	76205477	76205478	-	forebrain_ENCFF430PPJ,liver_ENCFF136ZDK,lung_ENCFF165LXO,lung_ENCFF198SSR	4
chr15	76239273	76239274	+	heart_ENCFF609MDN,kidney_ENCFF024JOZ	2
chr15	76326667	76326668	-	kidney_ENCFF024JOZ,stomach_ENCFF907XEG	2
chr15	76344650	76344651	+	forebrain_ENCFF430PPJ,heart_ENCFF609MDN,hindbrain_ENCFF092NMJ,intestine_ENCFF327LYS,liver_ENCFF136ZDK,liver_ENCFF589ZBJ,lung_ENCFF165LXO,midbrain_ENCFF089GBC,stomach_ENCFF907XEG	9
chr15	76468493	76468494	+	hindbrain_ENCFF092NMJ,liver_ENCFF136ZDK,midbrain_ENCFF089GBC,stomach_ENCFF907XEG	4
chr15	76472706	76472707	+	forebrain_ENCFF430PPJ,intestine_ENCFF327LYS,liver_ENCFF136ZDK	3
chr15	76550289	76550290	+	midbrain_ENCFF089GBC	1
chr15	76607707	76607708	-	lung_ENCFF165LXO,lung_ENCFF198SSR	2
chr15	76640064	76640065	+	midbrain_ENCFF089GBC	1
chr15	76640080	76640081	-	forebrain_ENCFF430PPJ	1
chr15	76924734	76924735	-	liver_ENCFF136ZDK	1
chr15	77018905	77018906	+	forebrain_ENCFF430PPJ,hindbrain_ENCFF092NMJ,kidney_ENCFF024JOZ,liver_ENCFF136ZDK,lung_ENCFF165LXO,lung_ENCFF198SSR,stomach_ENCFF907XEG	7
chr15	77367431	77367432	-	lung_ENCFF165LXO,midbrain_ENCFF089GBC	2
chr15	77399264	77399265	-	lung_ENCFF198SSR	1
chr15	77450139	77450140	-	kidney_ENCFF024JOZ	1
chr15	77684173	77684174	-	heart_ENCFF609MDN	1
chr15	77762188	77762189	+	heart_ENCFF609MDN,hindbrain_ENCFF092NMJ,liver_ENCFF589ZBJ,lung_ENCFF165LXO,midbrain_ENCFF089GBC	5
chr15	77775742	77775743	+	hindbrain_ENCFF092NMJ,liver_ENCFF136ZDK,lung_ENCFF165LXO	3
chr15	77782637	77782638	+	forebrain_ENCFF430PPJ,heart_ENCFF609MDN,hindbrain_ENCFF092NMJ,intestine_ENCFF327LYS,kidney_ENCFF024JOZ,liver_ENCFF589ZBJ,lung_ENCFF165LXO,lung_ENCFF198SSR,midbrain_ENCFF089GBC,stomach_ENCFF907XEG	10
chr15	77917394	77917395	-	liver_ENCFF136ZDK	1
chr15	77923458	77923459	+	intestine_ENCFF327LYS	1
chr15	78425422	78425423	+	liver_ENCFF589ZBJ,lung_ENCFF198SSR,stomach_ENCFF907XEG	3
chr15	78448406	78448407	+	hindbrain_ENCFF092NMJ,liver_ENCFF136ZDK,liver_ENCFF589ZBJ,midbrain_ENCFF089GBC	4
chr15	78582122	78582123	-	forebrain_ENCFF430PPJ,heart_ENCFF609MDN,hindbrain_ENCFF092NMJ,liver_ENCFF136ZDK,liver_ENCFF589ZBJ,lung_ENCFF165LXO,lung_ENCFF198SSR,midbrain_ENCFF089GBC,stomach_ENCFF907XEG	9
chr15	78587464	78587465	+	forebrain_ENCFF430PPJ,liver_ENCFF136ZDK	2
chr15	78782561	78782562	-	kidney_ENCFF024JOZ,stomach_ENCFF907XEG	2
chr15	78848698	78848699	-	forebrain_ENCFF430PPJ,heart_ENCFF609MDN,liver_ENCFF136ZDK,liver_ENCFF589ZBJ,lung_ENCFF198SSR,midbrain_ENCFF089GBC	6
chr15	78851995	78851996	-	heart_ENCFF609MDN,hindbrain_ENCFF092NMJ,kidney_ENCFF024JOZ,lung_ENCFF165LXO	4
chr15	78870005	78870006	-	forebrain_ENCFF430PPJ,hindbrain_ENCFF092NMJ,liver_ENCFF589ZBJ,lung_ENCFF165LXO,lung_ENCFF198SSR,midbrain_ENCFF089GBC	6
chr15	78874257	78874258	-	heart_ENCFF609MDN,intestine_ENCFF327LYS,lung_ENCFF165LXO,midbrain_ENCFF089GBC	4
chr15	78912249	78912250	-	forebrain_ENCFF430PPJ,hindbrain_ENCFF092NMJ,kidney_ENCFF024JOZ,liver_ENCFF136ZDK,liver_ENCFF589ZBJ,lung_ENCFF165LXO,lung_ENCFF198SSR,midbrain_ENCFF089GBC,stomach_ENCFF907XEG	9
chr15	78931769	78931770	-	lung_ENCFF165LXO,lung_ENCFF198SSR,midbrain_ENCFF089GBC	3
chr15	78963083	78963084	-	forebrain_ENCFF430PPJ,hindbrain_ENCFF092NMJ,intestine_ENCFF327LYS,kidney_ENCFF024JOZ,liver_ENCFF136ZDK,liver_ENCFF589ZBJ,lung_ENCFF165LXO,midbrain_ENCFF089GBC,stomach_ENCFF907XEG	9
chr15	79019094	79019095	-	lung_ENCFF198SSR	1
chr15	79139814	79139815	-	kidney_ENCFF024JOZ,liver_ENCFF136ZDK,liver_ENCFF589ZBJ,lung_ENCFF165LXO,midbrain_ENCFF089GBC,stomach_ENCFF907XEG	6
chr15	79148772	79148773	-	forebrain_ENCFF430PPJ,hindbrain_ENCFF092NMJ,liver_ENCFF589ZBJ,lung_ENCFF198SSR,midbrain_ENCFF089GBC,stomach_ENCFF907XEG	6
chr15	79163008	79163009	+	hindbrain_ENCFF092NMJ,liver_ENCFF589ZBJ,lung_ENCFF198SSR	3
chr15	79662067	79662068	-	forebrain_ENCFF430PPJ,heart_ENCFF609MDN,hindbrain_ENCFF092NMJ,kidney_ENCFF024JOZ,liver_ENCFF589ZBJ,lung_ENCFF198SSR,midbrain_ENCFF089GBC,stomach_ENCFF907XEG	8
chr15	79825295	79825296	+	forebrain_ENCFF430PPJ,intestine_ENCFF327LYS,kidney_ENCFF024JOZ,liver_ENCFF136ZDK,lung_ENCFF165LXO,midbrain_ENCFF089GBC,stomach_ENCFF907XEG	7
chr15	80065662	80065663	-	forebrain_ENCFF430PPJ,hindbrain_ENCFF092NMJ,lung_ENCFF165LXO,stomach_ENCFF907XEG	4
chr15	80066767	80066768	-	forebrain_ENCFF430PPJ,kidney_ENCFF024JOZ,liver_ENCFF589ZBJ,lung_ENCFF198SSR,stomach_ENCFF907XEG	5
chr15	80225430	80225431	-	liver_ENCFF589ZBJ,lung_ENCFF198SSR,midbrain_ENCFF089GBC,stomach_ENCFF907XEG	4
chr15	80225990	80225991	+	hindbrain_ENCFF092NMJ,liver_ENCFF589ZBJ	2
chr15	80260892	80260893	-	forebrain_ENCFF430PPJ,heart_ENCFF609MDN,hindbrain_ENCFF092NMJ,kidney_ENCFF024JOZ,liver_ENCFF589ZBJ,lung_ENCFF165LXO,lung_ENCFF198SSR,midbrain_ENCFF089GBC,stomach_ENCFF907XEG	9
chr15	80277278	80277279	+	forebrain_ENCFF430PPJ,hindbrain_ENCFF092NMJ,intestine_ENCFF327LYS	3
chr15	80708345	80708346	+	liver_ENCFF589ZBJ	1
chr15	80709836	80709837	-	forebrain_ENCFF430PPJ,hindbrain_ENCFF092NMJ,midbrain_ENCFF089GBC,stomach_ENCFF907XEG	4
chr15	81009015	81009016	+	heart_ENCFF609MDN,liver_ENCFF136ZDK,liver_ENCFF589ZBJ,lung_ENCFF165LXO,stomach_ENCFF907XEG	5
chr15	81042747	81042748	+	hindbrain_ENCFF092NMJ,midbrain_ENCFF089GBC	2
chr15	81199801	81199802	-	forebrain_ENCFF430PPJ,hindbrain_ENCFF092NMJ,kidney_ENCFF024JOZ,liver_ENCFF136ZDK	4
chr15	81355547	81355548	+	forebrain_ENCFF430PPJ,heart_ENCFF609MDN,hindbrain_ENCFF092NMJ,intestine_ENCFF327LYS,kidney_ENCFF024JOZ,liver_ENCFF136ZDK,liver_ENCFF589ZBJ,lung_ENCFF165LXO,lung_ENCFF198SSR,midbrain_ENCFF089GBC,stomach_ENCFF907XEG	11
chr15	81698066	81698067	+	lung_ENCFF165LXO,stomach_ENCFF907XEG	2
chr15	81905153	81905154	-	forebrain_ENCFF430PPJ,kidney_ENCFF024JOZ	2
chr15	81956678	81956679	+	forebrain_ENCFF430PPJ,heart_ENCFF609MDN,hindbrain_ENCFF092NMJ,kidney_ENCFF024JOZ,liver_ENCFF136ZDK,lung_ENCFF198SSR,midbrain_ENCFF089GBC,stomach_ENCFF907XEG	8
chr15	82036091	82036092	+	kidney_ENCFF024JOZ	1
chr15	82221713	82221714	-	midbrain_ENCFF089GBC,stomach_ENCFF907XEG	2
chr15	82236807	82236808	-	intestine_ENCFF327LYS,liver_ENCFF136ZDK,liver_ENCFF589ZBJ,lung_ENCFF165LXO,midbrain_ENCFF089GBC,stomach_ENCFF907XEG	6
chr15	83057756	83057757	-	heart_ENCFF609MDN,hindbrain_ENCFF092NMJ,kidney_ENCFF024JOZ,liver_ENCFF136ZDK,liver_ENCFF589ZBJ,midbrain_ENCFF089GBC	6
chr15	83113085	83113086	-	forebrain_ENCFF430PPJ,heart_ENCFF609MDN,hindbrain_ENCFF092NMJ,liver_ENCFF136ZDK,liver_ENCFF589ZBJ,lung_ENCFF165LXO,lung_ENCFF198SSR,midbrain_ENCFF089GBC,stomach_ENCFF907XEG	9
chr15	83118560	83118561	+	midbrain_ENCFF089GBC	1
chr15	83172822	83172823	+	lung_ENCFF165LXO,stomach_ENCFF907XEG	2
chr15	83375273	83375274	-	heart_ENCFF609MDN,hindbrain_ENCFF092NMJ,liver_ENCFF136ZDK,liver_ENCFF589ZBJ,lung_ENCFF165LXO,lung_ENCFF198SSR,stomach_ENCFF907XEG	7
chr15	83465083	83465084	-	forebrain_ENCFF430PPJ,intestine_ENCFF327LYS,liver_ENCFF136ZDK,liver_ENCFF589ZBJ,midbrain_ENCFF089GBC,stomach_ENCFF907XEG	6
chr15	83483716	83483717	-	forebrain_ENCFF430PPJ,heart_ENCFF609MDN,hindbrain_ENCFF092NMJ,kidney_ENCFF024JOZ,liver_ENCFF136ZDK,liver_ENCFF589ZBJ,lung_ENCFF198SSR,midbrain_ENCFF089GBC,stomach_ENCFF907XEG	9
chr15	83634260	83634261	+	heart_ENCFF609MDN,kidney_ENCFF024JOZ,liver_ENCFF589ZBJ	3
chr15	83727826	83727827	-	forebrain_ENCFF430PPJ	1
chr15	84009872	84009873	+	hindbrain_ENCFF092NMJ,lung_ENCFF165LXO,midbrain_ENCFF089GBC	3
chr15	84065884	84065885	+	forebrain_ENCFF430PPJ,intestine_ENCFF327LYS,midbrain_ENCFF089GBC	3
chr15	84077359	84077360	-	midbrain_ENCFF089GBC,stomach_ENCFF907XEG	2
chr15	84223643	84223644	-	forebrain_ENCFF430PPJ,hindbrain_ENCFF092NMJ,intestine_ENCFF327LYS,liver_ENCFF136ZDK,liver_ENCFF589ZBJ,midbrain_ENCFF089GBC	6
chr15	84654801	84654802	-	forebrain_ENCFF430PPJ,heart_ENCFF609MDN,hindbrain_ENCFF092NMJ,intestine_ENCFF327LYS,liver_ENCFF589ZBJ,lung_ENCFF198SSR,midbrain_ENCFF089GBC,stomach_ENCFF907XEG	8
chr15	84700601	84700602	-	forebrain_ENCFF430PPJ,heart_ENCFF609MDN,hindbrain_ENCFF092NMJ,intestine_ENCFF327LYS,liver_ENCFF136ZDK,liver_ENCFF589ZBJ,lung_ENCFF165LXO,lung_ENCFF198SSR,stomach_ENCFF907XEG	9
chr15	84702186	84702187	-	forebrain_ENCFF430PPJ,hindbrain_ENCFF092NMJ,liver_ENCFF136ZDK,lung_ENCFF198SSR,midbrain_ENCFF089GBC,stomach_ENCFF907XEG	6
chr15	84758682	84758683	+	forebrain_ENCFF430PPJ,heart_ENCFF609MDN,hindbrain_ENCFF092NMJ,liver_ENCFF136ZDK,liver_ENCFF589ZBJ,lung_ENCFF165LXO,lung_ENCFF198SSR,midbrain_ENCFF089GBC	8
chr15	84758697	84758698	-	intestine_ENCFF327LYS,kidney_ENCFF024JOZ,stomach_ENCFF907XEG	3
chr15	84803868	84803869	+	kidney_ENCFF024JOZ,lung_ENCFF165LXO,midbrain_ENCFF089GBC,stomach_ENCFF907XEG	4
chr15	84891889	84891890	-	forebrain_ENCFF430PPJ,heart_ENCFF609MDN,hindbrain_ENCFF092NMJ,intestine_ENCFF327LYS,kidney_ENCFF024JOZ,liver_ENCFF136ZDK,liver_ENCFF589ZBJ,lung_ENCFF165LXO,lung_ENCFF198SSR,stomach_ENCFF907XEG	10
chr15	84996192	84996193	-	forebrain_ENCFF430PPJ,heart_ENCFF609MDN,liver_ENCFF136ZDK,liver_ENCFF589ZBJ,lung_ENCFF198SSR,midbrain_ENCFF089GBC,stomach_ENCFF907XEG	7
chr15	85249481	85249482	-	liver_ENCFF136ZDK	1
chr15	85266904	85266905	+	heart_ENCFF609MDN	1
chr15	85841173	85841174	-	forebrain_ENCFF430PPJ,heart_ENCFF609MDN,intestine_ENCFF327LYS,liver_ENCFF136ZDK,lung_ENCFF165LXO,lung_ENCFF198SSR,midbrain_ENCFF089GBC,stomach_ENCFF907XEG	8
chr15	85841176	85841177	-	hindbrain_ENCFF092NMJ,kidney_ENCFF024JOZ,liver_ENCFF589ZBJ	3
chr15	85896500	85896501	-	forebrain_ENCFF430PPJ,heart_ENCFF609MDN,hindbrain_ENCFF092NMJ,intestine_ENCFF327LYS,kidney_ENCFF024JOZ,liver_ENCFF589ZBJ,lung_ENCFF165LXO,midbrain_ENCFF089GBC,stomach_ENCFF907XEG	9
chr15	85913787	85913788	+	heart_ENCFF609MDN,hindbrain_ENCFF092NMJ,lung_ENCFF165LXO	3
chr15	86085601	86085602	+	forebrain_ENCFF430PPJ,intestine_ENCFF327LYS	2
chr15	86135446	86135447	-	forebrain_ENCFF430PPJ,kidney_ENCFF024JOZ,liver_ENCFF136ZDK,lung_ENCFF165LXO,lung_ENCFF198SSR	5
chr15	86140503	86140504	-	forebrain_ENCFF430PPJ,lung_ENCFF198SSR,stomach_ENCFF907XEG	3
chr15	86243921	86243922	+	forebrain_ENCFF430PPJ,heart_ENCFF609MDN,hindbrain_ENCFF092NMJ,intestine_ENCFF327LYS,kidney_ENCFF024JOZ,liver_ENCFF136ZDK,liver_ENCFF589ZBJ,lung_ENCFF165LXO,lung_ENCFF198SSR,midbrain_ENCFF089GBC	10
chr15	86250432	86250433	+	forebrain_ENCFF430PPJ,heart_ENCFF609MDN,hindbrain_ENCFF092NMJ,intestine_ENCFF327LYS,kidney_ENCFF024JOZ,liver_ENCFF136ZDK,lung_ENCFF165LXO,lung_ENCFF198SSR,midbrain_ENCFF089GBC,stomach_ENCFF907XEG	10
chr15	86405731	86405732	+	forebrain_ENCFF430PPJ,heart_ENCFF609MDN,hindbrain_ENCFF092NMJ,intestine_ENCFF327LYS,kidney_ENCFF024JOZ,liver_ENCFF136ZDK,liver_ENCFF589ZBJ,lung_ENCFF165LXO,lung_ENCFF198SSR,stomach_ENCFF907XEG	10
chr15	87192107	87192108	-	liver_ENCFF136ZDK	1
chr15	87367568	87367569	+	forebrain_ENCFF430PPJ,hindbrain_ENCFF092NMJ,intestine_ENCFF327LYS,kidney_ENCFF024JOZ,liver_ENCFF136ZDK,liver_ENCFF589ZBJ,lung_ENCFF165LXO,lung_ENCFF198SSR,stomach_ENCFF907XEG	9
chr15	87774162	87774163	+	midbrain_ENCFF089GBC,stomach_ENCFF907XEG	2
chr15	87924105	87924106	-	hindbrain_ENCFF092NMJ,liver_ENCFF136ZDK	2
chr15	87960924	87960925	-	forebrain_ENCFF430PPJ,hindbrain_ENCFF092NMJ,liver_ENCFF589ZBJ,lung_ENCFF165LXO,lung_ENCFF198SSR,stomach_ENCFF907XEG	6
chr15	88146305	88146306	+	forebrain_ENCFF430PPJ,intestine_ENCFF327LYS,liver_ENCFF136ZDK,liver_ENCFF589ZBJ,lung_ENCFF198SSR	5
chr15	88561217	88561218	+	forebrain_ENCFF430PPJ,hindbrain_ENCFF092NMJ,kidney_ENCFF024JOZ	3
chr15	88872763	88872764	-	intestine_ENCFF327LYS,lung_ENCFF198SSR	2
chr15	88934324	88934325	+	forebrain_ENCFF430PPJ,heart_ENCFF609MDN,hindbrain_ENCFF092NMJ,intestine_ENCFF327LYS,kidney_ENCFF024JOZ,liver_ENCFF589ZBJ,lung_ENCFF198SSR,midbrain_ENCFF089GBC,stomach_ENCFF907XEG	9
chr15	89044586	89044587	-	kidney_ENCFF024JOZ	1
chr15	89123856	89123857	-	kidney_ENCFF024JOZ	1
chr15	89622711	89622712	+	hindbrain_ENCFF092NMJ,liver_ENCFF136ZDK,liver_ENCFF589ZBJ,lung_ENCFF165LXO	4
chr15	91253151	91253152	+	forebrain_ENCFF430PPJ,heart_ENCFF609MDN,intestine_ENCFF327LYS,liver_ENCFF136ZDK,midbrain_ENCFF089GBC	5
chr15	91477965	91477966	+	forebrain_ENCFF430PPJ,heart_ENCFF609MDN,hindbrain_ENCFF092NMJ,intestine_ENCFF327LYS,lung_ENCFF165LXO,lung_ENCFF198SSR,midbrain_ENCFF089GBC	7
chr15	91574701	91574702	-	forebrain_ENCFF430PPJ,heart_ENCFF609MDN,hindbrain_ENCFF092NMJ,liver_ENCFF136ZDK,liver_ENCFF589ZBJ,lung_ENCFF165LXO,stomach_ENCFF907XEG	7
chr15	91736963	91736964	+	forebrain_ENCFF430PPJ	1
chr15	91752388	91752389	-	forebrain_ENCFF430PPJ,hindbrain_ENCFF092NMJ,intestine_ENCFF327LYS,liver_ENCFF589ZBJ,stomach_ENCFF907XEG	5
chr15	91900443	91900444	+	kidney_ENCFF024JOZ,liver_ENCFF136ZDK,liver_ENCFF589ZBJ,lung_ENCFF165LXO,lung_ENCFF198SSR,midbrain_ENCFF089GBC,stomach_ENCFF907XEG	7
chr15	91927704	91927705	-	heart_ENCFF609MDN,intestine_ENCFF327LYS,liver_ENCFF136ZDK,stomach_ENCFF907XEG	4
chr15	91969568	91969569	+	heart_ENCFF609MDN,midbrain_ENCFF089GBC	2
chr15	91969584	91969585	-	forebrain_ENCFF430PPJ,intestine_ENCFF327LYS,kidney_ENCFF024JOZ,liver_ENCFF136ZDK,liver_ENCFF589ZBJ,lung_ENCFF165LXO,lung_ENCFF198SSR,stomach_ENCFF907XEG	8
chr15	93089523	93089524	+	heart_ENCFF609MDN,hindbrain_ENCFF092NMJ,kidney_ENCFF024JOZ,lung_ENCFF198SSR,midbrain_ENCFF089GBC,stomach_ENCFF907XEG	6
chr15	93222689	93222690	-	intestine_ENCFF327LYS,kidney_ENCFF024JOZ,liver_ENCFF589ZBJ,lung_ENCFF165LXO,stomach_ENCFF907XEG	5
chr15	93580078	93580079	-	forebrain_ENCFF430PPJ,heart_ENCFF609MDN,kidney_ENCFF024JOZ,liver_ENCFF589ZBJ,midbrain_ENCFF089GBC,stomach_ENCFF907XEG	6
chr15	94265846	94265847	+	forebrain_ENCFF430PPJ,heart_ENCFF609MDN,hindbrain_ENCFF092NMJ,intestine_ENCFF327LYS,kidney_ENCFF024JOZ,liver_ENCFF136ZDK,liver_ENCFF589ZBJ,lung_ENCFF165LXO,lung_ENCFF198SSR,midbrain_ENCFF089GBC	10
chr15	94342546	94342547	+	heart_ENCFF609MDN,hindbrain_ENCFF092NMJ,kidney_ENCFF024JOZ,liver_ENCFF136ZDK,lung_ENCFF198SSR,midbrain_ENCFF089GBC	6
chr15	94520729	94520730	-	heart_ENCFF609MDN,kidney_ENCFF024JOZ,liver_ENCFF136ZDK	3
chr15	94722938	94722939	+	heart_ENCFF609MDN,hindbrain_ENCFF092NMJ,liver_ENCFF589ZBJ,lung_ENCFF198SSR,midbrain_ENCFF089GBC,stomach_ENCFF907XEG	6
chr15	95574924	95574925	-	forebrain_ENCFF430PPJ,hindbrain_ENCFF092NMJ,kidney_ENCFF024JOZ,lung_ENCFF165LXO,midbrain_ENCFF089GBC	5
chr15	95725997	95725998	+	forebrain_ENCFF430PPJ,heart_ENCFF609MDN,kidney_ENCFF024JOZ,liver_ENCFF136ZDK,lung_ENCFF165LXO,lung_ENCFF198SSR	6
chr15	95773664	95773665	+	heart_ENCFF609MDN,kidney_ENCFF024JOZ,lung_ENCFF198SSR,stomach_ENCFF907XEG	4
chr15	95787800	95787801	-	heart_ENCFF609MDN,stomach_ENCFF907XEG	2
chr15	96520988	96520989	+	forebrain_ENCFF430PPJ,heart_ENCFF609MDN,hindbrain_ENCFF092NMJ,liver_ENCFF136ZDK,liver_ENCFF589ZBJ,lung_ENCFF165LXO,lung_ENCFF198SSR,midbrain_ENCFF089GBC,stomach_ENCFF907XEG	9
chr15	96695964	96695965	-	heart_ENCFF609MDN,stomach_ENCFF907XEG	2
chr15	97235416	97235417	-	forebrain_ENCFF430PPJ,hindbrain_ENCFF092NMJ,lung_ENCFF198SSR,midbrain_ENCFF089GBC,stomach_ENCFF907XEG	5
chr15	97237125	97237126	+	heart_ENCFF609MDN,lung_ENCFF198SSR	2
chr15	97327677	97327678	+	forebrain_ENCFF430PPJ,heart_ENCFF609MDN,hindbrain_ENCFF092NMJ,kidney_ENCFF024JOZ,liver_ENCFF589ZBJ,lung_ENCFF198SSR,midbrain_ENCFF089GBC,stomach_ENCFF907XEG	8
chr15	97665519	97665520	-	forebrain_ENCFF430PPJ,liver_ENCFF136ZDK,lung_ENCFF165LXO,midbrain_ENCFF089GBC,stomach_ENCFF907XEG	5
chr15	97667559	97667560	+	forebrain_ENCFF430PPJ,kidney_ENCFF024JOZ,lung_ENCFF165LXO,lung_ENCFF198SSR	4
chr15	97790276	97790277	-	hindbrain_ENCFF092NMJ,liver_ENCFF136ZDK,liver_ENCFF589ZBJ,lung_ENCFF198SSR,stomach_ENCFF907XEG	5
chr15	97794488	97794489	-	liver_ENCFF136ZDK,liver_ENCFF589ZBJ,lung_ENCFF165LXO,stomach_ENCFF907XEG	4
chr15	97849844	97849845	-	forebrain_ENCFF430PPJ,lung_ENCFF165LXO,midbrain_ENCFF089GBC	3
chr15	97854249	97854250	+	heart_ENCFF609MDN,intestine_ENCFF327LYS,kidney_ENCFF024JOZ,stomach_ENCFF907XEG	4
chr15	97970516	97970517	-	liver_ENCFF136ZDK,lung_ENCFF165LXO,lung_ENCFF198SSR	3
chr15	98089971	98089972	+	midbrain_ENCFF089GBC	1
chr15	98173990	98173991	-	liver_ENCFF589ZBJ	1
chr15	98475606	98475607	-	forebrain_ENCFF430PPJ,lung_ENCFF165LXO,lung_ENCFF198SSR,midbrain_ENCFF089GBC	4
chr15	98580271	98580272	+	forebrain_ENCFF430PPJ,hindbrain_ENCFF092NMJ,kidney_ENCFF024JOZ,liver_ENCFF136ZDK,liver_ENCFF589ZBJ,midbrain_ENCFF089GBC,stomach_ENCFF907XEG	7
chr15	98686135	98686136	-	liver_ENCFF136ZDK,liver_ENCFF589ZBJ,lung_ENCFF198SSR,midbrain_ENCFF089GBC,stomach_ENCFF907XEG	5
chr15	98686145	98686146	-	hindbrain_ENCFF092NMJ,kidney_ENCFF024JOZ	2
chr15	98739002	98739003	-	liver_ENCFF589ZBJ	1
chr15	98799590	98799591	-	forebrain_ENCFF430PPJ,hindbrain_ENCFF092NMJ,intestine_ENCFF327LYS,liver_ENCFF136ZDK,lung_ENCFF165LXO,lung_ENCFF198SSR	6
chr15	98904913	98904914	-	heart_ENCFF609MDN,hindbrain_ENCFF092NMJ,liver_ENCFF136ZDK,liver_ENCFF589ZBJ,lung_ENCFF198SSR,midbrain_ENCFF089GBC	6
chr15	98994110	98994111	-	forebrain_ENCFF430PPJ,heart_ENCFF609MDN,hindbrain_ENCFF092NMJ,kidney_ENCFF024JOZ,liver_ENCFF136ZDK,liver_ENCFF589ZBJ,lung_ENCFF165LXO,lung_ENCFF198SSR,midbrain_ENCFF089GBC	9
chr15	99000698	99000699	+	forebrain_ENCFF430PPJ,heart_ENCFF609MDN,hindbrain_ENCFF092NMJ,liver_ENCFF589ZBJ,lung_ENCFF165LXO,lung_ENCFF198SSR,midbrain_ENCFF089GBC	7
chr15	99050027	99050028	+	heart_ENCFF609MDN	1
chr15	99083438	99083439	+	forebrain_ENCFF430PPJ,kidney_ENCFF024JOZ,liver_ENCFF136ZDK,lung_ENCFF165LXO,midbrain_ENCFF089GBC	5
chr15	99139830	99139831	-	heart_ENCFF609MDN,lung_ENCFF165LXO	2
chr15	99265908	99265909	-	forebrain_ENCFF430PPJ,heart_ENCFF609MDN,kidney_ENCFF024JOZ,liver_ENCFF136ZDK,liver_ENCFF589ZBJ	5
chr15	99283599	99283600	+	forebrain_ENCFF430PPJ,intestine_ENCFF327LYS,liver_ENCFF589ZBJ	3
chr15	99379010	99379011	-	heart_ENCFF609MDN,hindbrain_ENCFF092NMJ,liver_ENCFF136ZDK,lung_ENCFF165LXO,lung_ENCFF198SSR,stomach_ENCFF907XEG	6
chr15	99469296	99469297	-	forebrain_ENCFF430PPJ,hindbrain_ENCFF092NMJ,lung_ENCFF165LXO,lung_ENCFF198SSR	4
chr15	99705806	99705807	+	forebrain_ENCFF430PPJ,heart_ENCFF609MDN,hindbrain_ENCFF092NMJ,intestine_ENCFF327LYS,kidney_ENCFF024JOZ,liver_ENCFF589ZBJ,lung_ENCFF165LXO,lung_ENCFF198SSR,midbrain_ENCFF089GBC,stomach_ENCFF907XEG	10
chr15	99778339	99778340	-	forebrain_ENCFF430PPJ,hindbrain_ENCFF092NMJ,liver_ENCFF136ZDK,liver_ENCFF589ZBJ,lung_ENCFF165LXO,lung_ENCFF198SSR,midbrain_ENCFF089GBC,stomach_ENCFF907XEG	8
chr15	100126953	100126954	-	kidney_ENCFF024JOZ,liver_ENCFF136ZDK,liver_ENCFF589ZBJ,midbrain_ENCFF089GBC	4
chr15	100328278	100328279	-	intestine_ENCFF327LYS,kidney_ENCFF024JOZ,liver_ENCFF589ZBJ,lung_ENCFF198SSR,stomach_ENCFF907XEG	5
chr15	100458250	100458251	+	forebrain_ENCFF430PPJ,heart_ENCFF609MDN,hindbrain_ENCFF092NMJ,intestine_ENCFF327LYS,kidney_ENCFF024JOZ,liver_ENCFF136ZDK,liver_ENCFF589ZBJ,lung_ENCFF165LXO,lung_ENCFF198SSR,midbrain_ENCFF089GBC,stomach_ENCFF907XEG	11
chr15	100839100	100839101	-	lung_ENCFF198SSR	1
chr15	101042832	101042833	-	forebrain_ENCFF430PPJ,liver_ENCFF589ZBJ,midbrain_ENCFF089GBC	3
chr15	101056432	101056433	-	forebrain_ENCFF430PPJ,heart_ENCFF609MDN,lung_ENCFF165LXO,lung_ENCFF198SSR,stomach_ENCFF907XEG	5
chr15	101118596	101118597	-	heart_ENCFF609MDN,hindbrain_ENCFF092NMJ,kidney_ENCFF024JOZ,liver_ENCFF136ZDK,liver_ENCFF589ZBJ,lung_ENCFF198SSR	6
chr15	101210399	101210400	+	liver_ENCFF589ZBJ,lung_ENCFF165LXO	2
chr15	101286344	101286345	-	heart_ENCFF609MDN,hindbrain_ENCFF092NMJ,intestine_ENCFF327LYS,kidney_ENCFF024JOZ,liver_ENCFF136ZDK,liver_ENCFF589ZBJ,lung_ENCFF165LXO,lung_ENCFF198SSR,midbrain_ENCFF089GBC	9
chr15	101339726	101339727	+	heart_ENCFF609MDN,hindbrain_ENCFF092NMJ,intestine_ENCFF327LYS,kidney_ENCFF024JOZ,liver_ENCFF136ZDK,liver_ENCFF589ZBJ,lung_ENCFF165LXO,lung_ENCFF198SSR,midbrain_ENCFF089GBC,stomach_ENCFF907XEG	10
chr15	101421119	101421120	-	forebrain_ENCFF430PPJ,lung_ENCFF165LXO	2
chr15	101567966	101567967	+	hindbrain_ENCFF092NMJ,liver_ENCFF589ZBJ,stomach_ENCFF907XEG	3
chr15	101704247	101704248	-	forebrain_ENCFF430PPJ,heart_ENCFF609MDN,hindbrain_ENCFF092NMJ,intestine_ENCFF327LYS,kidney_ENCFF024JOZ,liver_ENCFF589ZBJ,lung_ENCFF165LXO,stomach_ENCFF907XEG	8
chr15	101953995	101953996	+	kidney_ENCFF024JOZ	1
chr15	101954010	101954011	-	stomach_ENCFF907XEG	1
chr15	102222530	102222531	+	hindbrain_ENCFF092NMJ,intestine_ENCFF327LYS,lung_ENCFF165LXO	3
chr15	102239364	102239365	+	forebrain_ENCFF430PPJ	1
chr15	102421643	102421644	-	forebrain_ENCFF430PPJ,heart_ENCFF609MDN,hindbrain_ENCFF092NMJ,intestine_ENCFF327LYS,liver_ENCFF136ZDK,liver_ENCFF589ZBJ,lung_ENCFF165LXO,lung_ENCFF198SSR,midbrain_ENCFF089GBC,stomach_ENCFF907XEG	10
chr15	102442694	102442695	-	hindbrain_ENCFF092NMJ,liver_ENCFF136ZDK,liver_ENCFF589ZBJ,lung_ENCFF165LXO,lung_ENCFF198SSR,midbrain_ENCFF089GBC,stomach_ENCFF907XEG	7
chr15	102456166	102456167	+	lung_ENCFF165LXO	1
chr15	102456169	102456170	+	heart_ENCFF609MDN,hindbrain_ENCFF092NMJ,intestine_ENCFF327LYS,kidney_ENCFF024JOZ,liver_ENCFF136ZDK,liver_ENCFF589ZBJ,lung_ENCFF198SSR,stomach_ENCFF907XEG	8
chr15	102665695	102665696	-	forebrain_ENCFF430PPJ,kidney_ENCFF024JOZ,stomach_ENCFF907XEG	3
chr15	102735264	102735265	+	forebrain_ENCFF430PPJ,intestine_ENCFF327LYS,liver_ENCFF136ZDK,stomach_ENCFF907XEG	4
chr15	102807571	102807572	-	heart_ENCFF609MDN,liver_ENCFF136ZDK,lung_ENCFF165LXO,stomach_ENCFF907XEG	4
chr15	103191278	103191279	-	heart_ENCFF609MDN,hindbrain_ENCFF092NMJ,intestine_ENCFF327LYS	3
chr15	103315451	103315452	-	heart_ENCFF609MDN	1
chr16	4316271	4316272	+	forebrain_ENCFF430PPJ,heart_ENCFF609MDN,kidney_ENCFF024JOZ,lung_ENCFF165LXO,midbrain_ENCFF089GBC	5
chr16	4630113	4630114	+	forebrain_ENCFF430PPJ,heart_ENCFF609MDN,hindbrain_ENCFF092NMJ,liver_ENCFF589ZBJ,lung_ENCFF165LXO,midbrain_ENCFF089GBC	6
chr16	4632256	4632257	+	heart_ENCFF609MDN,kidney_ENCFF024JOZ,liver_ENCFF136ZDK	3
chr16	4913921	4913922	-	forebrain_ENCFF430PPJ,heart_ENCFF609MDN,hindbrain_ENCFF092NMJ,kidney_ENCFF024JOZ,liver_ENCFF136ZDK,liver_ENCFF589ZBJ,lung_ENCFF165LXO,lung_ENCFF198SSR,midbrain_ENCFF089GBC	9
chr16	4980173	4980174	+	forebrain_ENCFF430PPJ,kidney_ENCFF024JOZ,liver_ENCFF136ZDK,lung_ENCFF165LXO,lung_ENCFF198SSR,midbrain_ENCFF089GBC	6
chr16	5195286	5195287	-	lung_ENCFF165LXO	1
chr16	5537990	5537991	-	forebrain_ENCFF430PPJ,hindbrain_ENCFF092NMJ,kidney_ENCFF024JOZ,liver_ENCFF589ZBJ,lung_ENCFF198SSR	5
chr16	5881975	5881976	+	forebrain_ENCFF430PPJ,liver_ENCFF136ZDK,lung_ENCFF198SSR,midbrain_ENCFF089GBC	4
chr16	5931936	5931937	-	hindbrain_ENCFF092NMJ,kidney_ENCFF024JOZ,liver_ENCFF136ZDK,lung_ENCFF198SSR,midbrain_ENCFF089GBC,stomach_ENCFF907XEG	6
chr16	6480544	6480545	-	forebrain_ENCFF430PPJ,heart_ENCFF609MDN,hindbrain_ENCFF092NMJ,intestine_ENCFF327LYS,liver_ENCFF589ZBJ,lung_ENCFF165LXO,lung_ENCFF198SSR,midbrain_ENCFF089GBC	8
chr16	8494438	8494439	+	heart_ENCFF609MDN,lung_ENCFF165LXO,midbrain_ENCFF089GBC	3
chr16	10088917	10088918	+	forebrain_ENCFF430PPJ,heart_ENCFF609MDN,hindbrain_ENCFF092NMJ,intestine_ENCFF327LYS,kidney_ENCFF024JOZ,liver_ENCFF136ZDK,liver_ENCFF589ZBJ,lung_ENCFF165LXO,lung_ENCFF198SSR,midbrain_ENCFF089GBC,stomach_ENCFF907XEG	11
chr16	10399345	10399346	-	forebrain_ENCFF430PPJ,heart_ENCFF609MDN,hindbrain_ENCFF092NMJ,liver_ENCFF136ZDK,liver_ENCFF589ZBJ,lung_ENCFF165LXO,lung_ENCFF198SSR,midbrain_ENCFF089GBC	8
chr16	10518183	10518184	-	kidney_ENCFF024JOZ,liver_ENCFF136ZDK	2
chr16	10786544	10786545	-	forebrain_ENCFF430PPJ,hindbrain_ENCFF092NMJ,liver_ENCFF136ZDK,liver_ENCFF589ZBJ,lung_ENCFF165LXO	5
chr16	10868101	10868102	-	forebrain_ENCFF430PPJ,liver_ENCFF136ZDK,lung_ENCFF165LXO,midbrain_ENCFF089GBC	4
chr16	11468931	11468932	+	heart_ENCFF609MDN	1
chr16	11697903	11697904	+	forebrain_ENCFF430PPJ,heart_ENCFF609MDN,hindbrain_ENCFF092NMJ,kidney_ENCFF024JOZ,liver_ENCFF136ZDK,midbrain_ENCFF089GBC	6
chr16	13023073	13023074	+	intestine_ENCFF327LYS,kidney_ENCFF024JOZ,liver_ENCFF136ZDK,liver_ENCFF589ZBJ,lung_ENCFF165LXO,lung_ENCFF198SSR,stomach_ENCFF907XEG	7
chr16	13117402	13117403	+	hindbrain_ENCFF092NMJ,midbrain_ENCFF089GBC	2
chr16	14159984	14159985	-	intestine_ENCFF327LYS,liver_ENCFF136ZDK,lung_ENCFF198SSR	3
chr16	15598826	15598827	+	heart_ENCFF609MDN	1
chr16	16304073	16304074	+	hindbrain_ENCFF092NMJ,lung_ENCFF165LXO	2
chr16	16829529	16829530	-	heart_ENCFF609MDN,kidney_ENCFF024JOZ,stomach_ENCFF907XEG	3
chr16	17625643	17625644	+	forebrain_ENCFF430PPJ,heart_ENCFF609MDN,hindbrain_ENCFF092NMJ,kidney_ENCFF024JOZ,liver_ENCFF589ZBJ,lung_ENCFF165LXO,midbrain_ENCFF089GBC	7
chr16	17625658	17625659	-	intestine_ENCFF327LYS,lung_ENCFF198SSR,stomach_ENCFF907XEG	3
chr16	17760845	17760846	+	hindbrain_ENCFF092NMJ,kidney_ENCFF024JOZ,liver_ENCFF136ZDK,lung_ENCFF198SSR	4
chr16	17760861	17760862	+	forebrain_ENCFF430PPJ,heart_ENCFF609MDN,intestine_ENCFF327LYS,liver_ENCFF589ZBJ,lung_ENCFF165LXO,midbrain_ENCFF089GBC,stomach_ENCFF907XEG	7
chr16	18047857	18047858	-	forebrain_ENCFF430PPJ,heart_ENCFF609MDN,hindbrain_ENCFF092NMJ,intestine_ENCFF327LYS,liver_ENCFF136ZDK,midbrain_ENCFF089GBC,stomach_ENCFF907XEG	7
chr16	18677925	18677926	+	intestine_ENCFF327LYS,lung_ENCFF198SSR,stomach_ENCFF907XEG	3
chr16	18679311	18679312	+	hindbrain_ENCFF092NMJ,intestine_ENCFF327LYS,kidney_ENCFF024JOZ,liver_ENCFF136ZDK,liver_ENCFF589ZBJ	5
chr16	19908476	19908477	+	intestine_ENCFF327LYS,kidney_ENCFF024JOZ,liver_ENCFF136ZDK,liver_ENCFF589ZBJ,lung_ENCFF165LXO,lung_ENCFF198SSR	6
chr16	20480409	20480410	-	kidney_ENCFF024JOZ,liver_ENCFF136ZDK,lung_ENCFF198SSR	3
chr16	20642411	20642412	-	forebrain_ENCFF430PPJ,heart_ENCFF609MDN,hindbrain_ENCFF092NMJ,intestine_ENCFF327LYS,kidney_ENCFF024JOZ,liver_ENCFF136ZDK,lung_ENCFF198SSR,midbrain_ENCFF089GBC	8
chr16	20709405	20709406	+	forebrain_ENCFF430PPJ,hindbrain_ENCFF092NMJ,intestine_ENCFF327LYS,kidney_ENCFF024JOZ,liver_ENCFF136ZDK,lung_ENCFF198SSR,midbrain_ENCFF089GBC	7
chr16	20761924	20761925	-	forebrain_ENCFF430PPJ,heart_ENCFF609MDN,hindbrain_ENCFF092NMJ,kidney_ENCFF024JOZ,liver_ENCFF589ZBJ,lung_ENCFF165LXO,lung_ENCFF198SSR,midbrain_ENCFF089GBC,stomach_ENCFF907XEG	9
chr16	21293176	21293177	-	stomach_ENCFF907XEG	1
chr16	21392283	21392284	+	forebrain_ENCFF430PPJ,hindbrain_ENCFF092NMJ,liver_ENCFF136ZDK,liver_ENCFF589ZBJ,lung_ENCFF198SSR,stomach_ENCFF907XEG	6
chr16	21488573	21488574	+	intestine_ENCFF327LYS,kidney_ENCFF024JOZ,liver_ENCFF136ZDK	3
chr16	21537541	21537542	-	hindbrain_ENCFF092NMJ	1
chr16	21615944	21615945	+	heart_ENCFF609MDN,kidney_ENCFF024JOZ,lung_ENCFF165LXO,stomach_ENCFF907XEG	4
chr16	21728051	21728052	-	forebrain_ENCFF430PPJ,heart_ENCFF609MDN,hindbrain_ENCFF092NMJ,liver_ENCFF136ZDK,liver_ENCFF589ZBJ,lung_ENCFF165LXO,lung_ENCFF198SSR,midbrain_ENCFF089GBC,stomach_ENCFF907XEG	9
chr16	21790711	21790712	-	intestine_ENCFF327LYS,kidney_ENCFF024JOZ	2
chr16	22123870	22123871	-	forebrain_ENCFF430PPJ,hindbrain_ENCFF092NMJ,kidney_ENCFF024JOZ,liver_ENCFF136ZDK,liver_ENCFF589ZBJ,lung_ENCFF198SSR,midbrain_ENCFF089GBC	7
chr16	22293793	22293794	-	liver_ENCFF136ZDK,stomach_ENCFF907XEG	2
chr16	22564764	22564765	+	heart_ENCFF609MDN,kidney_ENCFF024JOZ,liver_ENCFF136ZDK,liver_ENCFF589ZBJ,lung_ENCFF198SSR,stomach_ENCFF907XEG	6
chr16	22719464	22719465	-	heart_ENCFF609MDN,hindbrain_ENCFF092NMJ,intestine_ENCFF327LYS,kidney_ENCFF024JOZ,liver_ENCFF589ZBJ,midbrain_ENCFF089GBC,stomach_ENCFF907XEG	7
chr16	22807626	22807627	-	heart_ENCFF609MDN,hindbrain_ENCFF092NMJ,intestine_ENCFF327LYS,kidney_ENCFF024JOZ,liver_ENCFF136ZDK,liver_ENCFF589ZBJ,lung_ENCFF165LXO,lung_ENCFF198SSR,midbrain_ENCFF089GBC,stomach_ENCFF907XEG	10
chr16	23898452	23898453	-	hindbrain_ENCFF092NMJ,liver_ENCFF136ZDK,lung_ENCFF198SSR,stomach_ENCFF907XEG	4
chr16	24282614	24282615	+	forebrain_ENCFF430PPJ,heart_ENCFF609MDN,hindbrain_ENCFF092NMJ,intestine_ENCFF327LYS,lung_ENCFF198SSR,midbrain_ENCFF089GBC,stomach_ENCFF907XEG	7
chr16	27139211	27139212	-	forebrain_ENCFF430PPJ,liver_ENCFF589ZBJ,lung_ENCFF198SSR,stomach_ENCFF907XEG	4
chr16	27457493	27457494	-	heart_ENCFF609MDN,kidney_ENCFF024JOZ,liver_ENCFF136ZDK,lung_ENCFF198SSR,stomach_ENCFF907XEG	5
chr16	27977253	27977254	+	hindbrain_ENCFF092NMJ,kidney_ENCFF024JOZ	2
chr16	29575830	29575831	-	heart_ENCFF609MDN,lung_ENCFF165LXO,lung_ENCFF198SSR,midbrain_ENCFF089GBC	4
chr16	30515639	30515640	-	forebrain_ENCFF430PPJ,hindbrain_ENCFF092NMJ,kidney_ENCFF024JOZ,liver_ENCFF136ZDK,lung_ENCFF165LXO,lung_ENCFF198SSR,stomach_ENCFF907XEG	7
chr16	30521372	30521373	-	hindbrain_ENCFF092NMJ,liver_ENCFF136ZDK,lung_ENCFF165LXO,lung_ENCFF198SSR,midbrain_ENCFF089GBC	5
chr16	30531011	30531012	-	forebrain_ENCFF430PPJ,heart_ENCFF609MDN,hindbrain_ENCFF092NMJ,kidney_ENCFF024JOZ,liver_ENCFF136ZDK,liver_ENCFF589ZBJ	6
chr16	30592210	30592211	-	forebrain_ENCFF430PPJ,intestine_ENCFF327LYS,liver_ENCFF589ZBJ,stomach_ENCFF907XEG	4
chr16	31355170	31355171	-	forebrain_ENCFF430PPJ,liver_ENCFF136ZDK,liver_ENCFF589ZBJ,lung_ENCFF198SSR,stomach_ENCFF907XEG	5
chr16	31425706	31425707	-	forebrain_ENCFF430PPJ,liver_ENCFF136ZDK,lung_ENCFF165LXO,midbrain_ENCFF089GBC,stomach_ENCFF907XEG	5
chr16	32273558	32273559	-	forebrain_ENCFF430PPJ,heart_ENCFF609MDN,hindbrain_ENCFF092NMJ,liver_ENCFF136ZDK,lung_ENCFF165LXO,stomach_ENCFF907XEG	6
chr16	32458237	32458238	-	heart_ENCFF609MDN,hindbrain_ENCFF092NMJ,intestine_ENCFF327LYS,kidney_ENCFF024JOZ,liver_ENCFF136ZDK,lung_ENCFF198SSR,midbrain_ENCFF089GBC,stomach_ENCFF907XEG	8
chr16	32460730	32460731	-	heart_ENCFF609MDN,kidney_ENCFF024JOZ,liver_ENCFF589ZBJ,lung_ENCFF198SSR,midbrain_ENCFF089GBC	5
chr16	32507595	32507596	+	forebrain_ENCFF430PPJ,hindbrain_ENCFF092NMJ	2
chr16	32645856	32645857	-	forebrain_ENCFF430PPJ,heart_ENCFF609MDN,hindbrain_ENCFF092NMJ,kidney_ENCFF024JOZ,lung_ENCFF198SSR,midbrain_ENCFF089GBC,stomach_ENCFF907XEG	7
chr16	32682436	32682437	-	heart_ENCFF609MDN,kidney_ENCFF024JOZ,midbrain_ENCFF089GBC	3
chr16	33155205	33155206	-	hindbrain_ENCFF092NMJ,kidney_ENCFF024JOZ,liver_ENCFF136ZDK,liver_ENCFF589ZBJ,lung_ENCFF165LXO,midbrain_ENCFF089GBC,stomach_ENCFF907XEG	7
chr16	33681060	33681061	-	lung_ENCFF198SSR	1
chr16	33988572	33988573	-	heart_ENCFF609MDN,liver_ENCFF136ZDK,liver_ENCFF589ZBJ,lung_ENCFF165LXO	4
chr16	34289835	34289836	-	hindbrain_ENCFF092NMJ	1
chr16	34976838	34976839	-	forebrain_ENCFF430PPJ,heart_ENCFF609MDN,hindbrain_ENCFF092NMJ,kidney_ENCFF024JOZ,liver_ENCFF136ZDK,liver_ENCFF589ZBJ,lung_ENCFF165LXO,lung_ENCFF198SSR,midbrain_ENCFF089GBC	9
chr16	35111391	35111392	+	heart_ENCFF609MDN,liver_ENCFF136ZDK	2
[truncated: 3,450 more rows]
