# Supplementary material for: DNA methylation dynamics and dysregulation delineated by high-throughput profiling in the mouse
Source: Cell Genom. 2022 Jul 13;2(7):100144. doi: 10.1016/j.xgen.2022.100144 (PMC9306256; doi:10.1016/j.xgen.2022.100144)
Supplement: Table S6. Syntenic extension variation, related to Figure 5 [file mmc7.xlsx]

## Sheet: 20220302_Table_19_MM285_probes_
Probe_ID	human_color	mouse_color
cg40177664_BC11	R	G
cg32357807_TC11	G	R
cg36546838_TC11	R	G
cg28796766_TC11	G	R
cg32940488_TC11	G	R
cg45091912_BC11	G	R
cg45957758_TC11	G	R
cg33958329_TC11	G	R
cg38337865_BC11	R	G
cg38558473_BC11	R	G
cg37182680_BC11	R	G
cg39658578_TC11	R	G
cg29489114_TC11	R	G
cg34967015_TC11	R	G
cg30519324_TC11	G	R
cg33462065_BC11	R	G
cg31607096_TC11	G	R
cg38210175_TC11	G	R
cg47826356_BC11	R	G
