# Supplementary material for: DNA methylation dynamics and dysregulation delineated by high-throughput profiling in the mouse
Source: Cell Genom. 2022 Jul 13;2(7):100144. doi: 10.1016/j.xgen.2022.100144 (PMC9306256; doi:10.1016/j.xgen.2022.100144)
Supplement: Table S7. ENCODE H3K27me3 accession, related to Figure 7 [file mmc8.xlsx]

## Sheet: Sheet1
FileAccession	Target
ENCFF257BLD	H3K27me3
ENCFF255QIB	H3K27me3
ENCFF502BCO	H3K27me3
ENCFF373GMO	H3K27me3
ENCFF179QHY	H3K27me3
ENCFF363FLT	H3K27me3
ENCFF434VST	H3K27me3
ENCFF558RMX	H3K27me3
ENCFF280XCR	H3K27me3
ENCFF582BXT	H3K27me3
ENCFF690URY	H3K27me3
ENCFF581SJW	H3K27me3
ENCFF639YNG	H3K27me3
ENCFF080HSB	H3K27me3
ENCFF818RIS	H3K27me3
ENCFF785IJM	H3K27me3
ENCFF413YHF	H3K27me3
ENCFF611GRD	H3K27me3
ENCFF564ECG	H3K27me3
ENCFF700ADL	H3K27me3
ENCFF337GMV	H3K27me3
ENCFF539LLC	H3K27me3
ENCFF904RLX	H3K27me3
ENCFF732ZEN	H3K27me3
ENCFF565QSF	H3K27me3
ENCFF301ZAK	H3K27me3
ENCFF501UHI	H3K27me3
ENCFF474KOK	H3K27me3
ENCFF123ZQA	H3K27me3
ENCFF540PAT	H3K27me3
ENCFF645BQT	H3K27me3
ENCFF033BTC	H3K27me3
ENCFF680TZQ	H3K27me3
ENCFF609AAN	H3K27me3
ENCFF126BIQ	H3K27me3
ENCFF171GFD	H3K27me3
ENCFF870LWR	H3K27me3
ENCFF357TDA	H3K27me3
ENCFF869RMN	H3K27me3
ENCFF303EOL	H3K27me3
ENCFF784TKB	H3K27me3
ENCFF490OCD	H3K27me3
ENCFF870OPS	H3K27me3
ENCFF594ASJ	H3K27me3
ENCFF084WCQ	H3K27me3
ENCFF691RWK	H3K27me3
ENCFF988MNM	H3K27me3
ENCFF290NCY	H3K27me3
ENCFF255OYD	H3K27me3
ENCFF578TGT	H3K27me3
ENCFF340OEL	H3K27me3
ENCFF173XIK	H3K27me3
ENCFF056QMB	H3K27me3
ENCFF536OYS	H3K27me3
ENCFF664VDA	H3K27me3
ENCFF403LET	H3K27me3
ENCFF391LWH	H3K27me3
ENCFF445DQT	H3K27me3
ENCFF761ZTF	H3K27me3
ENCFF973VFO	H3K27me3
ENCFF662ZDD	H3K27me3
ENCFF267IMQ	H3K27me3
ENCFF281HEB	H3K27me3
ENCFF402UFE	H3K27me3
ENCFF049JCU	H3K27me3
ENCFF643SJJ	H3K27me3
ENCFF042MAJ	H3K27me3
ENCFF246ODS	H3K27me3
ENCFF047QKP	H3K27me3
ENCFF359SCM	H3K27me3
ENCFF472CRY	H3K27me3
ENCFF668RXX	H3K27me3
ENCFF993YFO	H3K27me3
ENCFF349VLY	H3K27me3
ENCFF379VTI	H3K27me3
ENCFF031KAC	H3K27me3
ENCFF497BVT	H3K27me3
